# Supplementary material for: DeepNull models non-linear covariate effects to improve phenotypic prediction and association power
Source: Nat Commun. 2022 Jan 11;13:241. doi: 10.1038/s41467-021-27930-0 (PMC8752755; doi:10.1038/s41467-021-27930-0)
Supplement: Supplementary file 4 — Supplementary Data 1 [file 41467_2021_27930_MOESM4_ESM.xlsx]

## Sheet: Supplementary Data 1
h2g=0.2, h2c=0.1
Pheno	DeepNull Power	DeepNull Expected [X^2] Causal Chrom	DeepNull Type I Error	DeepNull Expected [X^2] Causal Chrom	Baseline Power	Baseline Expected [X^2] Causal Chrom	Baseline Type I Error	Baseline Expected [X^2] Causal Chrom
pheno_0	0.242424	2.01444	0.0503403	1.00324	0.242424	2.01342	1.00245	0.050056
pheno_1	0.19697	1.85141	0.0503225	1.01786	0.212121	1.85169	1.01786	0.050287
pheno_2	0.166667	1.74333	0.0505357	1.00235	0.166667	1.74339	1.00259	0.0505357
pheno_3	0.121212	1.84203	0.0485278	0.977699	0.121212	1.84264	0.977732	0.0483324
pheno_4	0.19697	1.73944	0.0469997	0.985507	0.19697	1.73982	0.985573	0.0470885
pheno_5	0.227273	2.01603	0.0514597	1.00664	0.227273	2.0168	1.00687	0.0517618
pheno_6	0.272727	2.19401	0.0535387	1.04017	0.272727	2.1956	1.04028	0.0534321
pheno_7	0.227273	1.94411	0.0476394	0.976425	0.227273	1.94345	0.976574	0.0473373
pheno_8	0.212121	1.93046	0.0508556	1.00199	0.212121	1.93047	1.00202	0.0508734
pheno_9	0.151515	1.82749	0.0518151	1.00883	0.151515	1.82763	1.00903	0.0518507
pheno_10	0.212121	1.7766	0.0501626	1.0155	0.212121	1.77588	1.01554	0.0504291
pheno_11	0.151515	1.84167	0.0471774	0.966853	0.151515	1.84129	0.966614	0.0471774
pheno_12	0.257576	1.97918	0.0503758	1.00219	0.257576	1.97828	1.00174	0.0504291
pheno_13	0.242424	2.10044	0.0504469	1.00981	0.242424	2.10109	1.00982	0.0503758
pheno_14	0.227273	1.86016	0.0490609	1.00218	0.227273	1.85864	1.00216	0.0487055
pheno_15	0.181818	1.55262	0.0522061	1.0219	0.181818	1.55263	1.02195	0.0522061
pheno_16	0.166667	1.76375	0.0495051	0.993726	0.166667	1.76434	0.99386	0.049203
pheno_17	0.166667	2.10878	0.0463777	0.974821	0.166667	2.10834	0.974591	0.0462711
pheno_18	0.181818	1.59356	0.0525259	1.02085	0.181818	1.59319	1.02059	0.0524726
pheno_19	0.181818	1.79224	0.0495584	1.0009	0.181818	1.79218	1.00091	0.0495584
pheno_20	0.212121	2.282	0.0492741	1.00257	0.212121	2.28216	1.00239	0.0492386
pheno_21	0.287879	2.0869	0.0461823	0.971798	0.287879	2.08977	0.971713	0.0464133
pheno_22	0.257576	2.556	0.0485456	0.990718	0.257576	2.55569	0.990653	0.04851
pheno_23	0.257576	1.78098	0.0457203	0.986285	0.257576	1.78079	0.986416	0.0457203
pheno_24	0.166667	1.73535	0.0510688	1.0034	0.166667	1.7345	1.00337	0.0509977
pheno_25	0.212121	1.88064	0.050749	0.992095	0.212121	1.87994	0.991888	0.0505891
pheno_26	0.227273	1.85386	0.0507134	1.01992	0.227273	1.85383	1.0199	0.0505535
pheno_27	0.212121	1.77968	0.0458091	0.966847	0.212121	1.78049	0.966755	0.0459157
pheno_28	0.257576	1.97671	0.0484923	0.986667	0.257576	1.9767	0.986403	0.0483146
pheno_29	0.242424	1.96927	0.0488477	0.99865	0.242424	1.96902	0.998649	0.048741
pheno_30	0.151515	1.81676	0.044974	0.972371	0.151515	1.81664	0.972346	0.044974
pheno_31	0.166667	1.63285	0.0474261	0.992877	0.166667	1.6324	0.993065	0.0477815
pheno_32	0.242424	1.98321	0.0519751	1.01211	0.242424	1.98304	1.01207	0.051904
pheno_33	0.257576	1.8934	0.0487588	1.00192	0.257576	1.89618	1.0018	0.0487766
pheno_34	0.227273	1.82769	0.0482613	0.98657	0.227273	1.82726	0.986586	0.0483146
pheno_35	0.19697	2.00912	0.0476927	0.990738	0.19697	2.00918	0.99088	0.047746
pheno_36	0.242424	1.82361	0.048901	0.996562	0.242424	1.82484	0.996244	0.0486522
pheno_37	0.166667	1.93649	0.0512465	1.00898	0.166667	1.93745	1.00882	0.0511577
pheno_38	0.19697	1.96477	0.0488654	1.00263	0.19697	1.96488	1.00265	0.048901
pheno_39	0.121212	1.92287	0.0515664	1.01597	0.121212	1.92286	1.016	0.0515131
pheno_40	0.181818	1.92145	0.0509089	1.00256	0.181818	1.92172	1.00309	0.0511221
pheno_41	0.181818	1.79146	0.0473728	0.985123	0.181818	1.79345	0.984568	0.0473017
pheno_42	0.212121	1.75059	0.0524371	1.02766	0.212121	1.75038	1.02764	0.0524904
pheno_43	0.227273	1.71762	0.0482257	0.990868	0.212121	1.71639	0.990573	0.0482968
pheno_44	0.19697	1.90956	0.0488654	1.00592	0.19697	1.90975	1.00607	0.0488477
pheno_45	0.19697	2.22053	0.0511932	1.00121	0.19697	2.21969	1.00124	0.0511754
pheno_46	0.287879	2.31412	0.0522594	1.0098	0.287879	2.31452	1.00988	0.0521705
pheno_47	0.257576	2.08992	0.0527391	1.01993	0.257576	2.08982	1.02005	0.0527214
pheno_48	0.181818	1.90505	0.0497361	1.00458	0.181818	1.90562	1.00453	0.0492386
pheno_49	0.19697	1.80308	0.0506957	1.01843	0.19697	1.80225	1.0183	0.0508378
pheno_50	0.212121	1.87433	0.0517085	1.01088	0.212121	1.87385	1.01112	0.0516197
pheno_51	0.212121	1.72098	0.0508201	1.00342	0.212121	1.72144	1.00346	0.05098
pheno_52	0.121212	1.7945	0.051442	1.00217	0.121212	1.79362	1.00217	0.0513176
pheno_53	0.30303	2.17997	0.0484923	0.995528	0.30303	2.1804	0.995576	0.0484745
pheno_54	0.257576	1.83913	0.0495407	1.01068	0.257576	1.83881	1.01034	0.0493274
pheno_55	0.287879	1.98363	0.0498605	1.00613	0.287879	1.9858	1.0066	0.0495229
pheno_56	0.166667	1.63657	0.0499316	1.01363	0.166667	1.6391	1.01405	0.0501093
pheno_57	0.272727	1.97761	0.048208	0.9872	0.272727	1.97857	0.987149	0.0479059
pheno_58	0.257576	1.8009	0.0483857	0.988523	0.272727	1.80481	0.988522	0.0477637
pheno_59	0.181818	2.10035	0.0523482	1.01831	0.181818	2.10045	1.01833	0.0523482
pheno_60	0.19697	1.76824	0.049825	0.992379	0.19697	1.7679	0.992291	0.0498605
pheno_61	0.19697	1.68394	0.0487944	0.993827	0.19697	1.6853	0.994156	0.0487766
pheno_62	0.121212	1.63713	0.049896	1.00499	0.121212	1.63674	1.00494	0.0499138
pheno_63	0.151515	1.79441	0.0527214	1.02864	0.166667	1.79237	1.02884	0.0526503
pheno_64	0.212121	1.8958	0.0546049	1.03492	0.212121	1.89582	1.03501	0.0546227
pheno_65	0.151515	1.83249	0.050518	1.00919	0.151515	1.83127	1.00912	0.050287
pheno_66	0.212121	1.67453	0.0447074	0.970941	0.212121	1.67255	0.970835	0.0448851
pheno_67	0.181818	1.78282	0.0506779	1.01518	0.181818	1.78318	1.01498	0.0506779
pheno_68	0.257576	2.06562	0.0513531	1.01038	0.257576	2.06331	1.00992	0.0513531
pheno_69	0.272727	2.23782	0.0489365	1.00602	0.272727	2.23854	1.00613	0.0489543
pheno_70	0.212121	2.12409	0.04851	0.98781	0.212121	2.12465	0.988014	0.0485456
pheno_71	0.242424	1.90525	0.0468753	0.993895	0.242424	1.90457	0.99408	0.0469819
pheno_72	0.181818	1.92162	0.045738	0.975071	0.181818	1.92188	0.975074	0.0457914
pheno_73	0.166667	1.71912	0.049363	0.988684	0.166667	1.71897	0.988493	0.0493097
pheno_74	0.212121	1.6876	0.0494518	1.01165	0.212121	1.68751	1.01146	0.0496117
pheno_75	0.181818	2.28753	0.0482435	0.989618	0.181818	2.28542	0.98941	0.0483146
pheno_76	0.227273	2.22609	0.0482257	0.984699	0.227273	2.22605	0.984715	0.0483501
pheno_77	0.212121	1.83307	0.049363	1.01046	0.212121	1.83304	1.01046	0.049434
pheno_78	0.19697	1.95573	0.0474617	0.995669	0.19697	1.95616	0.995386	0.0474794
pheno_79	0.272727	1.69343	0.0492386	0.99401	0.272727	1.69458	0.994091	0.0490609
pheno_80	0.106061	1.57443	0.0517974	1.01921	0.106061	1.57463	1.01925	0.0518862
pheno_81	0.227273	1.82585	0.0501981	1.00219	0.227273	1.82669	1.00233	0.0503403
pheno_82	0.19697	1.91596	0.0495051	1.0022	0.19697	1.91769	1.00269	0.0493985
pheno_83	0.181818	1.66282	0.0500915	1.00598	0.181818	1.66236	1.00604	0.0503403
pheno_84	0.136364	1.84494	0.0500382	1.00671	0.136364	1.84535	1.00668	0.0500204
pheno_85	0.121212	1.6271	0.0517263	1.01988	0.121212	1.62584	1.01992	0.0518684
pheno_86	0.181818	1.66329	0.0487944	0.992818	0.181818	1.66317	0.992411	0.0486522
pheno_87	0.181818	1.67435	0.0512643	1.01244	0.181818	1.67284	1.0125	0.0510866
pheno_88	0.181818	1.91511	0.0469641	0.986992	0.181818	1.91601	0.986993	0.0471951
pheno_89	0.242424	1.95563	0.0492919	0.987359	0.242424	1.95562	0.987387	0.0492386
pheno_90	0.212121	1.87773	0.0510155	1.02335	0.212121	1.87823	1.02346	0.0510688
pheno_91	0.212121	1.81637	0.0490431	0.991969	0.212121	1.81614	0.992187	0.0488299
pheno_92	0.106061	1.77388	0.0521883	1.01392	0.106061	1.77341	1.01391	0.0524548
pheno_93	0.227273	2.00057	0.0485278	0.988367	0.227273	2.00052	0.988518	0.0487055
pheno_94	0.19697	1.8644	0.0497361	1.00121	0.19697	1.8653	1.00128	0.0495584
pheno_95	0.227273	2.12867	0.0471063	0.989323	0.227273	2.1287	0.989327	0.047124
pheno_96	0.227273	2.01624	0.0497184	1.0095	0.227273	2.01793	1.00923	0.0494518
pheno_97	0.227273	1.85997	0.0564529	1.04488	0.227273	1.86327	1.04528	0.0563463
pheno_98	0.0909091	1.61057	0.0505357	1.00155	0.0909091	1.61055	1.00158	0.050518
pheno_99	0.151515	1.52921	0.0496117	0.996546	0.151515	1.52938	0.996451	0.0496295
h2g=0.2, h2c=0.2
Pheno	DeepNull Power	DeepNull Expected [X^2] Causal Chrom	DeepNull Type I Error	DeepNull Expected [X^2] Causal Chrom	Baseline Power	Baseline Expected [X^2] Causal Chrom	Baseline Type I Error	Baseline Expected [X^2] Causal Chrom
pheno_0	0.257576	2.13374	0.0506601	1.00331	0.257576	2.13267	1.00321	0.0505002
pheno_1	0.212121	1.95233	0.0504114	1.01808	0.212121	1.95255	1.01809	0.0504114
pheno_2	0.181818	1.83441	0.0508556	1.00126	0.181818	1.83427	1.00137	0.0506246
pheno_3	0.151515	1.94621	0.0484212	0.977771	0.151515	1.94661	0.977862	0.0484034
pheno_4	0.227273	1.83861	0.0469286	0.985867	0.227273	1.83862	0.985877	0.0469997
pheno_5	0.287879	2.15012	0.0516019	1.00702	0.287879	2.14899	1.00739	0.0516907
pheno_6	0.30303	2.3303	0.0532189	1.04104	0.30303	2.33158	1.04126	0.0530412
pheno_7	0.227273	2.05482	0.0476749	0.976935	0.227273	2.05447	0.976809	0.0473906
pheno_8	0.272727	2.03109	0.0508734	1.00202	0.272727	2.03081	1.00211	0.0509622
pheno_9	0.181818	1.91523	0.0517263	1.00783	0.181818	1.9149	1.00786	0.0517085
pheno_10	0.227273	1.88221	0.0499494	1.01608	0.227273	1.88361	1.01617	0.0499849
pheno_11	0.19697	1.94582	0.0471063	0.96698	0.19697	1.94575	0.96688	0.0470707
pheno_12	0.272727	2.0725	0.050287	1.00156	0.272727	2.07503	1.00228	0.050287
pheno_13	0.257576	2.23229	0.0504291	1.01081	0.257576	2.23273	1.01083	0.0502159
pheno_14	0.242424	1.95957	0.0494696	1.00317	0.242424	1.95926	1.00331	0.0494696
pheno_15	0.19697	1.63095	0.0519395	1.02206	0.19697	1.63045	1.02173	0.0519573
pheno_16	0.181818	1.86977	0.0495762	0.992926	0.181818	1.86969	0.993393	0.0495051
pheno_17	0.166667	2.24413	0.0458624	0.974615	0.166667	2.2441	0.97461	0.0459868
pheno_18	0.19697	1.67206	0.0520994	1.02008	0.19697	1.67206	1.02011	0.0521705
pheno_19	0.212121	1.88208	0.0494874	1.00136	0.212121	1.88282	1.00141	0.0495229
pheno_20	0.227273	2.43651	0.049594	1.00317	0.227273	2.43651	1.00318	0.0497006
pheno_21	0.30303	2.22171	0.046662	0.971871	0.30303	2.22249	0.971444	0.0466976
pheno_22	0.272727	2.719	0.04851	0.990709	0.272727	2.72192	0.990805	0.0485811
pheno_23	0.272727	1.88166	0.0459868	0.986186	0.272727	1.88203	0.986189	0.0460401
pheno_24	0.212121	1.83308	0.0512998	1.00457	0.212121	1.83213	1.00454	0.0511932
pheno_25	0.242424	1.99068	0.0506424	0.992045	0.242424	1.9907	0.992022	0.0506957
pheno_26	0.242424	1.96027	0.0507667	1.02123	0.242424	1.96065	1.02122	0.0508911
pheno_27	0.212121	1.87609	0.0459513	0.966996	0.212121	1.87711	0.966748	0.0458269
pheno_28	0.287879	2.09659	0.0488654	0.987114	0.287879	2.09539	0.986349	0.048279
pheno_29	0.287879	2.09624	0.0487766	0.999777	0.287879	2.09597	0.999618	0.048741
pheno_30	0.166667	1.92399	0.0449207	0.973031	0.166667	1.92491	0.973169	0.0449029
pheno_31	0.227273	1.71962	0.0475683	0.993194	0.227273	1.71951	0.99328	0.0476571
pheno_32	0.287879	2.11065	0.0517618	1.01141	0.287879	2.11078	1.01146	0.0518684
pheno_33	0.257576	2.00391	0.0485811	1.0018	0.257576	2.00741	1.00179	0.0488477
pheno_34	0.257576	1.93408	0.0483501	0.987207	0.257576	1.93331	0.987258	0.0487055
pheno_35	0.19697	2.13013	0.0479592	0.991412	0.19697	2.13033	0.991451	0.0479237
pheno_36	0.257576	1.9233	0.0487588	0.996281	0.257576	1.92445	0.996012	0.0484923
pheno_37	0.166667	2.047	0.0515131	1.00979	0.166667	2.04792	1.00969	0.0515308
pheno_38	0.227273	2.08299	0.0490964	1.003	0.227273	2.08373	1.00299	0.0489365
pheno_39	0.166667	2.04349	0.0518151	1.01603	0.166667	2.04347	1.01602	0.0518862
pheno_40	0.19697	2.03582	0.0509267	1.00258	0.19697	2.03487	1.00276	0.0508023
pheno_41	0.19697	1.8808	0.0470707	0.984224	0.19697	1.88125	0.98417	0.047053
pheno_42	0.227273	1.84547	0.0518151	1.02853	0.227273	1.84618	1.02863	0.0518684
pheno_43	0.272727	1.80996	0.0484567	0.990482	0.272727	1.80929	0.990478	0.0483857
pheno_44	0.272727	2.03391	0.0486522	1.00513	0.272727	2.03437	1.00512	0.0486522
pheno_45	0.19697	2.36223	0.0514775	1.00163	0.19697	2.36188	1.00167	0.0515486
pheno_46	0.318182	2.47399	0.052135	1.00827	0.318182	2.474	1.00828	0.0521527
pheno_47	0.30303	2.22035	0.0527391	1.02039	0.30303	2.2203	1.02074	0.0526858
pheno_48	0.19697	2.01669	0.0496473	1.00436	0.19697	2.01932	1.00473	0.0494696
pheno_49	0.242424	1.91185	0.0510688	1.01852	0.242424	1.91209	1.01861	0.0510866
pheno_50	0.212121	1.97643	0.0518507	1.01087	0.212121	1.97642	1.01096	0.051904
pheno_51	0.242424	1.80618	0.0508734	1.00372	0.242424	1.80667	1.00354	0.0509444
pheno_52	0.166667	1.90341	0.0514064	1.0012	0.166667	1.90341	1.00127	0.0512998
pheno_53	0.318182	2.3173	0.0488832	0.996761	0.318182	2.31705	0.996576	0.048972
pheno_54	0.287879	1.93884	0.0491853	1.01123	0.287879	1.93885	1.01072	0.0491853
pheno_55	0.287879	2.10784	0.0499671	1.00661	0.287879	2.10958	1.00667	0.0491675
pheno_56	0.166667	1.73191	0.0498783	1.01441	0.166667	1.73306	1.01392	0.0497361
pheno_57	0.287879	2.09281	0.0480658	0.987731	0.287879	2.0936	0.987749	0.0481014
pheno_58	0.287879	1.88851	0.0485989	0.989292	0.287879	1.89119	0.989252	0.0482613
pheno_59	0.181818	2.23931	0.0521527	1.0188	0.181818	2.23928	1.01885	0.052366
pheno_60	0.212121	1.87068	0.0502337	0.992811	0.212121	1.87024	0.992503	0.0502692
pheno_61	0.19697	1.77846	0.0489365	0.994621	0.19697	1.77968	0.994862	0.0487944
pheno_62	0.136364	1.71532	0.0497539	1.00588	0.136364	1.71509	1.00572	0.0497006
pheno_63	0.19697	1.8821	0.0526147	1.03008	0.19697	1.87892	1.02971	0.0526147
pheno_64	0.242424	2.00416	0.0548181	1.03418	0.242424	2.0045	1.0344	0.0546937
pheno_65	0.181818	1.93201	0.0506068	1.00976	0.181818	1.93023	1.00982	0.0504469
pheno_66	0.257576	1.76829	0.0444409	0.971557	0.257576	1.76752	0.971548	0.0446719
pheno_67	0.19697	1.87835	0.0503403	1.01663	0.19697	1.87898	1.01639	0.0503581
pheno_68	0.257576	2.20178	0.0514064	1.01117	0.257576	2.19934	1.01091	0.0511577
pheno_69	0.30303	2.37469	0.0488121	1.00722	0.30303	2.37675	1.0071	0.04867
pheno_70	0.272727	2.25908	0.0480125	0.987624	0.272727	2.25966	0.987637	0.048208
pheno_71	0.272727	2.01787	0.0467331	0.995458	0.272727	2.01685	0.995231	0.0466976
pheno_72	0.19697	2.01942	0.0459335	0.975504	0.19697	2.01953	0.975518	0.0458802
pheno_73	0.166667	1.82067	0.0490076	0.987721	0.166667	1.8208	0.987722	0.0490254
pheno_74	0.242424	1.77395	0.0497184	1.01222	0.242424	1.77375	1.0122	0.0497894
pheno_75	0.212121	2.43245	0.0483501	0.990576	0.212121	2.43123	0.990428	0.0484034
pheno_76	0.257576	2.36843	0.0485989	0.984594	0.257576	2.36861	0.984792	0.0485278
pheno_77	0.257576	1.92894	0.0492741	1.00973	0.257576	1.92897	1.00974	0.0492919
pheno_78	0.227273	2.06893	0.0474617	0.995554	0.227273	2.06874	0.995602	0.0474261
pheno_79	0.287879	1.7876	0.0491675	0.994274	0.287879	1.78902	0.994307	0.0492386
pheno_80	0.181818	1.6423	0.0519928	1.01923	0.181818	1.64355	1.01936	0.0518862
pheno_81	0.227273	1.94041	0.0504114	1.00203	0.227273	1.94104	1.00226	0.0506779
pheno_82	0.242424	2.01923	0.0494696	1.0025	0.242424	2.02133	1.00341	0.0496828
pheno_83	0.19697	1.75118	0.0501448	1.00568	0.19697	1.74924	1.00588	0.0502159
pheno_84	0.151515	1.94485	0.049896	1.00686	0.151515	1.94537	1.00685	0.049896
pheno_85	0.121212	1.70931	0.0520461	1.0203	0.121212	1.70918	1.02038	0.052135
pheno_86	0.19697	1.76029	0.0489365	0.993425	0.19697	1.75925	0.993273	0.0489543
pheno_87	0.212121	1.76033	0.0513176	1.0127	0.212121	1.7604	1.01274	0.0511577
pheno_88	0.242424	2.02212	0.0474261	0.986933	0.242424	2.0216	0.986817	0.0474084
pheno_89	0.242424	2.05946	0.0488654	0.987384	0.242424	2.05927	0.98744	0.048901
pheno_90	0.257576	1.98476	0.0512643	1.02408	0.257576	1.98564	1.02421	0.0513176
pheno_91	0.212121	1.90695	0.048972	0.991789	0.212121	1.90936	0.992015	0.0489543
pheno_92	0.121212	1.8649	0.0524193	1.01328	0.121212	1.8645	1.01329	0.0524371
pheno_93	0.272727	2.11488	0.0487055	0.990305	0.272727	2.11528	0.990437	0.0486522
pheno_94	0.19697	1.9658	0.049363	1.00043	0.19697	1.96613	1.00071	0.0493274
pheno_95	0.257576	2.27038	0.0471596	0.989456	0.257576	2.2707	0.989482	0.0471596
pheno_96	0.242424	2.12874	0.0495229	1.0096	0.242424	2.12965	1.0093	0.0496828
pheno_97	0.30303	1.97069	0.0561686	1.04534	0.30303	1.97377	1.04573	0.0563463
pheno_98	0.106061	1.69068	0.0501626	1.00192	0.106061	1.68979	1.00203	0.0503047
pheno_99	0.181818	1.60763	0.0497361	0.996875	0.181818	1.60772	0.996368	0.0496473
h2g=0.4, h2c=0.1
Pheno	DeepNull Power	DeepNull Expected [X^2] Causal Chrom	DeepNull Type I Error	DeepNull Expected [X^2] Causal Chrom	Baseline Power	Baseline Expected [X^2] Causal Chrom	Baseline Type I Error	Baseline Expected [X^2] Causal Chrom
pheno_0	0.238806	2.61483	0.0481902	1.00246	0.238806	2.6131	1.00219	0.0481724
pheno_1	0.313433	2.75868	0.0467154	0.991194	0.313433	2.75593	0.991477	0.0467687
pheno_2	0.298507	2.491	0.0490609	0.996757	0.298507	2.48988	0.996644	0.0491675
pheno_3	0.328358	2.6221	0.0488654	1.00441	0.328358	2.62099	1.0038	0.0488477
pheno_4	0.313433	2.59271	0.0476927	0.99952	0.313433	2.59261	0.999545	0.0476038
pheno_5	0.283582	2.7621	0.0471774	1.00017	0.283582	2.76197	1.00016	0.0470174
pheno_6	0.328358	2.69565	0.0504114	1.00352	0.328358	2.69341	1.00376	0.0507134
pheno_7	0.313433	2.60507	0.0503047	0.999028	0.313433	2.60612	0.998985	0.0502692
pheno_8	0.283582	2.56526	0.0478881	1.01053	0.283582	2.56368	1.01057	0.047817
pheno_9	0.283582	2.57674	0.0483146	0.994999	0.283582	2.57615	0.995216	0.0483679
pheno_10	0.268657	2.56155	0.0466087	0.990834	0.268657	2.55854	0.990304	0.0466087
pheno_11	0.358209	2.4997	0.0498427	1.00007	0.343284	2.50131	0.999913	0.0499671
pheno_12	0.283582	2.7264	0.0499316	1.00177	0.283582	2.72639	1.00223	0.0500204
pheno_13	0.328358	2.57547	0.0482613	0.990314	0.328358	2.57658	0.990861	0.0483857
pheno_14	0.268657	2.6421	0.0516019	1.02038	0.253731	2.6397	1.01916	0.051442
pheno_15	0.313433	2.64037	0.0497539	0.997661	0.313433	2.64044	0.997376	0.049825
pheno_16	0.313433	2.52334	0.0501981	0.987699	0.313433	2.52214	0.988445	0.0502159
pheno_17	0.328358	2.52696	0.047053	0.998672	0.328358	2.52887	0.998676	0.0471774
pheno_18	0.328358	2.73229	0.0484745	0.994807	0.328358	2.7302	0.99476	0.0483857
pheno_19	0.313433	2.51009	0.0470352	0.989724	0.313433	2.50872	0.989418	0.0470352
pheno_20	0.38806	2.67813	0.0487233	0.99708	0.38806	2.6792	0.997121	0.0487055
pheno_21	0.253731	2.44214	0.0485989	0.983443	0.268657	2.44206	0.983893	0.04851
pheno_22	0.328358	2.43045	0.0512643	1.01367	0.328358	2.42912	1.01339	0.0511754
pheno_23	0.283582	2.66963	0.0485989	1.00367	0.283582	2.66967	1.00384	0.04851
pheno_24	0.268657	2.7807	0.0480125	1.00221	0.268657	2.78152	1.00232	0.0481014
pheno_25	0.328358	2.61371	0.0521172	1.02122	0.328358	2.6139	1.02125	0.0521883
pheno_26	0.283582	2.76921	0.0510155	1.00928	0.298507	2.77052	1.00975	0.0510155
pheno_27	0.313433	2.45218	0.0466443	0.988581	0.313433	2.45191	0.98805	0.0463955
pheno_28	0.253731	2.68296	0.0481191	0.996242	0.253731	2.68321	0.996266	0.0481724
pheno_29	0.313433	2.5896	0.049203	1.00561	0.313433	2.59022	1.00542	0.0492741
pheno_30	0.283582	2.57105	0.045898	0.993999	0.283582	2.57205	0.994231	0.0458091
pheno_31	0.313433	2.7655	0.0470174	0.996878	0.313433	2.76398	0.996462	0.0466443
pheno_32	0.313433	2.63379	0.0500737	1.03128	0.313433	2.63207	1.03146	0.0501626
pheno_33	0.283582	2.59639	0.050518	1.00826	0.283582	2.59655	1.00905	0.0505713
pheno_34	0.328358	2.61378	0.0483501	0.990227	0.328358	2.61169	0.99001	0.0484034
pheno_35	0.343284	2.71237	0.0495762	1.01148	0.343284	2.71192	1.01159	0.049665
pheno_36	0.328358	2.6745	0.0482968	1.01537	0.328358	2.67489	1.01538	0.0483857
pheno_37	0.328358	2.68939	0.0487055	0.988745	0.328358	2.68958	0.988483	0.0487588
pheno_38	0.343284	2.68044	0.050518	0.992806	0.343284	2.68008	0.992775	0.0505357
pheno_39	0.268657	2.55669	0.0479059	1.01309	0.268657	2.55631	1.01345	0.0477637
pheno_40	0.313433	2.56384	0.0476571	0.994765	0.328358	2.56517	0.994475	0.047817
pheno_41	0.298507	2.72046	0.0454715	0.956742	0.298507	2.72041	0.957365	0.0456137
pheno_42	0.283582	2.66109	0.0493097	0.99225	0.268657	2.66025	0.992413	0.0495407
pheno_43	0.268657	2.66134	0.0504824	1.01064	0.268657	2.6591	1.01017	0.0503936
pheno_44	0.298507	2.67778	0.0486877	1.00234	0.298507	2.67758	1.00261	0.0485811
pheno_45	0.283582	2.57283	0.0502159	1.01401	0.283582	2.57249	1.01393	0.0503403
pheno_46	0.238806	2.49452	0.044352	0.996671	0.253731	2.49454	0.996799	0.0444231
pheno_47	0.298507	2.5538	0.050287	1.01455	0.298507	2.55339	1.01441	0.0503047
pheno_48	0.358209	2.66571	0.0459157	0.973047	0.358209	2.66529	0.973199	0.0460579
pheno_49	0.313433	2.50155	0.0461112	0.978484	0.313433	2.50155	0.978421	0.0460934
pheno_50	0.328358	2.65882	0.0482257	0.994976	0.328358	2.65647	0.995412	0.048439
pheno_51	0.343284	2.58279	0.0489187	0.991339	0.343284	2.58161	0.991387	0.0488832
pheno_52	0.358209	2.56316	0.0497894	1.01376	0.358209	2.56241	1.0136	0.0499316
pheno_53	0.298507	2.57496	0.0484923	0.983875	0.313433	2.57557	0.983454	0.0483857
pheno_54	0.253731	2.6641	0.0495051	0.98084	0.253731	2.66353	0.980376	0.0495762
pheno_55	0.283582	2.63223	0.0504647	1.00242	0.283582	2.63165	1.00237	0.0506779
pheno_56	0.313433	2.58698	0.0493274	0.987124	0.313433	2.58577	0.986986	0.0492564
pheno_57	0.268657	2.52452	0.0528991	1.01388	0.268657	2.52363	1.01353	0.0527036
pheno_58	0.313433	2.66893	0.0516019	0.999659	0.313433	2.66918	0.999743	0.0514775
pheno_59	0.283582	2.56705	0.049132	1.00612	0.283582	2.56711	1.00611	0.0490431
pheno_60	0.298507	2.61879	0.0499316	1.01279	0.298507	2.61795	1.01252	0.049825
pheno_61	0.343284	2.67976	0.051904	0.998832	0.343284	2.68035	0.998894	0.0519751
pheno_62	0.268657	2.60946	0.046822	1.00046	0.268657	2.60792	1.0007	0.0470885
pheno_63	0.313433	2.57512	0.0495762	1.01357	0.313433	2.57638	1.01362	0.0497894
pheno_64	0.268657	2.64196	0.0527924	1.01532	0.283582	2.64194	1.01544	0.0526503
pheno_65	0.298507	2.76054	0.049825	0.996031	0.298507	2.76611	0.996967	0.0503047
pheno_66	0.328358	2.62112	0.0484212	1.00935	0.328358	2.61908	1.00963	0.048208
pheno_67	0.328358	2.77119	0.0489898	0.988171	0.328358	2.77047	0.987891	0.048901
pheno_68	0.283582	2.54511	0.0497184	0.999093	0.268657	2.54327	0.999129	0.0498072
pheno_69	0.343284	2.53332	0.0477282	0.99943	0.343284	2.53256	0.999333	0.0476216
pheno_70	0.253731	2.58071	0.0503403	1.01035	0.253731	2.57942	1.01014	0.0504647
pheno_71	0.298507	2.663	0.049203	1.00703	0.298507	2.66123	1.00731	0.0495584
pheno_72	0.343284	2.6068	0.0496828	0.993943	0.343284	2.60582	0.993924	0.0495762
pheno_73	0.283582	2.6056	0.0476749	0.995534	0.283582	2.60612	0.99569	0.0476927
pheno_74	0.298507	2.49258	0.0479592	0.990789	0.298507	2.49281	0.99066	0.0479414
pheno_75	0.283582	2.5571	0.0453116	0.989542	0.283582	2.55634	0.989771	0.0453294
pheno_76	0.328358	2.63017	0.0482435	0.991532	0.328358	2.63067	0.991467	0.0481724
pheno_77	0.343284	2.47533	0.0502514	1.01765	0.343284	2.47614	1.01757	0.0501093
pheno_78	0.313433	2.56987	0.0481902	0.997052	0.313433	2.56908	0.996994	0.0484034
pheno_79	0.283582	2.63233	0.0464666	0.993396	0.283582	2.63214	0.993399	0.0466265
pheno_80	0.343284	2.49614	0.0481191	0.995636	0.343284	2.49757	0.995933	0.0481724
pheno_81	0.328358	2.53611	0.0463244	0.986486	0.328358	2.5367	0.986427	0.0463244
pheno_82	0.313433	2.64873	0.0477637	0.996361	0.313433	2.64623	0.996912	0.0479592
pheno_83	0.313433	2.50294	0.048208	0.982698	0.313433	2.50271	0.982495	0.0482613
pheno_84	0.298507	2.57072	0.0510155	1.01947	0.298507	2.5708	1.01954	0.0509977
pheno_85	0.283582	2.68836	0.0493985	1.01194	0.283582	2.68672	1.01179	0.0496117
pheno_86	0.328358	2.59993	0.0461112	0.967809	0.328358	2.60003	0.967894	0.0460401
pheno_87	0.283582	2.79108	0.0468042	1.00617	0.283582	2.78679	1.00627	0.0463955
pheno_88	0.313433	2.56107	0.046662	0.989539	0.313433	2.56188	0.989109	0.0468575
pheno_89	0.298507	2.58804	0.0516552	1.00063	0.298507	2.58875	1.00073	0.0518329
pheno_90	0.343284	2.51003	0.0487233	1.00034	0.343284	2.50987	1.00036	0.0485989
pheno_91	0.283582	2.64123	0.0472662	0.980772	0.283582	2.6407	0.980749	0.0472129
pheno_92	0.283582	2.56493	0.0509089	1.02326	0.283582	2.5647	1.02324	0.0509977
pheno_93	0.298507	2.49357	0.0509267	1.01982	0.298507	2.49355	1.01987	0.0508201
pheno_94	0.313433	2.68885	0.0496828	0.997484	0.313433	2.68864	0.997453	0.0498605
pheno_95	0.343284	2.67659	0.0454004	0.974858	0.343284	2.67672	0.974905	0.045436
pheno_96	0.358209	2.52899	0.0470885	0.984857	0.358209	2.52946	0.985044	0.047053
pheno_97	0.313433	2.58204	0.0497006	1.00499	0.298507	2.58541	1.00561	0.0495584
pheno_98	0.328358	2.62228	0.0466087	1.01333	0.328358	2.62234	1.01341	0.0466087
pheno_99	0.343284	2.52974	0.0478881	1.00461	0.343284	2.52747	1.00545	0.0480125
h2g=0.4, h2c=0.2
Pheno	DeepNull Power	DeepNull Expected [X^2] Causal Chrom	DeepNull Type I Error	DeepNull Expected [X^2] Causal Chrom	Baseline Power	Baseline Expected [X^2] Causal Chrom	Baseline Type I Error	Baseline Expected [X^2] Causal Chrom
pheno_0	0.424242	3.12388	0.0506779	1.00127	0.424242	3.12328	1.00115	0.0509089
pheno_1	0.333333	2.79341	0.0511577	1.01968	0.333333	2.79411	1.01944	0.0511754
pheno_2	0.318182	2.66096	0.0521705	0.994149	0.318182	2.66078	0.994299	0.051904
pheno_3	0.257576	2.87805	0.0488121	0.979986	0.257576	2.87822	0.980046	0.0489543
pheno_4	0.363636	2.72158	0.0468753	0.986893	0.348485	2.72188	0.987016	0.046822
pheno_5	0.393939	3.28294	0.0515486	1.01075	0.393939	3.28752	1.01148	0.0515308
pheno_6	0.378788	3.44562	0.053521	1.05163	0.393939	3.44834	1.05185	0.0534499
pheno_7	0.348485	3.01267	0.0482613	0.984516	0.348485	3.01148	0.984122	0.0482613
pheno_8	0.363636	2.86988	0.0511932	1.00117	0.363636	2.87019	1.00135	0.0512998
pheno_9	0.393939	2.6443	0.0500737	1.00004	0.393939	2.64347	1.00014	0.0503403
pheno_10	0.393939	2.89207	0.050518	1.01547	0.393939	2.89368	1.01555	0.0505713
pheno_11	0.318182	2.8714	0.0483679	0.974839	0.318182	2.87103	0.974738	0.0482968
pheno_12	0.424242	2.81352	0.049594	1.00431	0.424242	2.81242	1.00352	0.049363
pheno_13	0.424242	3.28848	0.0503936	1.02075	0.409091	3.2906	1.02078	0.0501271
pheno_14	0.363636	2.79553	0.0500027	1.01449	0.363636	2.79529	1.01455	0.0499316
pheno_15	0.257576	2.29786	0.0529346	1.01874	0.257576	2.29738	1.01869	0.0527924
pheno_16	0.348485	2.80169	0.0500737	0.990243	0.348485	2.80189	0.990499	0.0498427
pheno_17	0.318182	3.39729	0.0450095	0.975993	0.318182	3.39748	0.976002	0.0451161
pheno_18	0.378788	2.39072	0.0516374	1.01427	0.378788	2.39056	1.0139	0.0516907
pheno_19	0.409091	2.61802	0.0492386	1.00475	0.409091	2.61815	1.00485	0.0491853
pheno_20	0.409091	3.77085	0.0510511	1.00988	0.393939	3.77119	1.00965	0.0510866
pheno_21	0.378788	3.26902	0.0460224	0.9625	0.378788	3.26629	0.96142	0.0460934
pheno_22	0.393939	4.04945	0.0500737	0.988505	0.393939	4.05307	0.988624	0.0500204
pheno_23	0.393939	2.71171	0.0457558	0.982915	0.393939	2.71183	0.983047	0.045898
pheno_24	0.454545	2.68386	0.050518	1.00696	0.454545	2.67936	1.00545	0.0502159
pheno_25	0.424242	2.89262	0.0510511	0.99734	0.424242	2.89239	0.997204	0.0512643
pheno_26	0.378788	2.93192	0.0508734	1.03162	0.363636	2.93311	1.03151	0.0510333
pheno_27	0.424242	2.76636	0.0454715	0.961946	0.424242	2.76786	0.962261	0.0454893
pheno_28	0.393939	3.12219	0.0485456	0.988194	0.393939	3.1209	0.988037	0.0485456
pheno_29	0.363636	3.16665	0.0468575	0.99309	0.363636	3.16617	0.992858	0.0470352
pheno_30	0.363636	2.9102	0.045205	0.984515	0.363636	2.91113	0.984364	0.0450628
pheno_31	0.393939	2.50725	0.0473728	0.992659	0.393939	2.5065	0.993094	0.0475505
pheno_32	0.469697	3.23632	0.0515486	1.00976	0.469697	3.23646	1.00954	0.0514597
pheno_33	0.393939	2.98399	0.0478526	1.00318	0.393939	2.98582	1.00364	0.0477637
pheno_34	0.363636	2.88008	0.0495229	0.990617	0.363636	2.87854	0.990777	0.0492564
pheno_35	0.363636	3.12373	0.0478526	0.995485	0.363636	3.1246	0.995566	0.0478526
pheno_36	0.393939	2.77523	0.0487588	0.996896	0.393939	2.77573	0.996891	0.0485278
pheno_37	0.333333	3.06688	0.0525259	1.02191	0.333333	3.06661	1.02199	0.0524371
pheno_38	0.348485	3.14233	0.048901	1.0097	0.348485	3.14201	1.00958	0.0488121
pheno_39	0.393939	3.15509	0.0535921	1.01847	0.393939	3.15705	1.01864	0.0534144
pheno_40	0.363636	2.98205	0.0495762	0.998521	0.363636	2.98479	0.998782	0.0497361
pheno_41	0.363636	2.57245	0.0472662	0.980577	0.363636	2.57272	0.980624	0.0473195
pheno_42	0.363636	2.63994	0.0523482	1.03484	0.363636	2.64037	1.03489	0.0522061
pheno_43	0.393939	2.59705	0.0474261	0.988596	0.393939	2.59542	0.988801	0.0477104
pheno_44	0.393939	3.18303	0.0488654	0.996035	0.393939	3.18897	0.997285	0.0487233
pheno_45	0.30303	3.52825	0.0511754	1.00746	0.30303	3.52747	1.00716	0.0509977
pheno_46	0.5	3.72488	0.0526681	0.992687	0.5	3.72498	0.992613	0.0527036
pheno_47	0.378788	3.30373	0.0527569	1.02764	0.378788	3.30389	1.02766	0.052828
pheno_48	0.378788	2.94308	0.0485456	1.00254	0.378788	2.94844	1.00446	0.0486344
pheno_49	0.378788	2.92531	0.0513709	1.01737	0.378788	2.9256	1.0177	0.0515486
pheno_50	0.333333	2.78771	0.049896	1.00643	0.333333	2.78764	1.00682	0.0500027
pheno_51	0.363636	2.53556	0.0499671	1.00675	0.363636	2.5358	1.00683	0.0500027
pheno_52	0.378788	2.90139	0.0499671	0.997309	0.378788	2.9017	0.997371	0.0500027
pheno_53	0.469697	3.42704	0.0498072	1.00369	0.469697	3.42698	1.00374	0.0497717
pheno_54	0.409091	2.82293	0.0483146	1.0125	0.409091	2.82367	1.01267	0.0484212
pheno_55	0.439394	3.1931	0.0497894	1.00854	0.424242	3.1935	1.00851	0.049665
pheno_56	0.333333	2.64155	0.0514064	1.01715	0.333333	2.64175	1.0166	0.0514242
pheno_57	0.393939	3.04812	0.047586	0.994688	0.393939	3.04953	0.995069	0.0475327
pheno_58	0.378788	2.68321	0.0476571	0.993272	0.378788	2.68727	0.993573	0.0480125
pheno_59	0.393939	3.42796	0.0531656	1.02038	0.409091	3.42753	1.02045	0.0531834
pheno_60	0.333333	2.77134	0.050749	0.994469	0.333333	2.77129	0.994452	0.0505713
pheno_61	0.378788	2.6866	0.0500027	1.00275	0.378788	2.68802	1.0031	0.0501271
pheno_62	0.287879	2.36462	0.0489898	1.01011	0.287879	2.36446	1.01009	0.0490609
pheno_63	0.378788	2.59904	0.0510333	1.03302	0.348485	2.59926	1.03347	0.0509977
pheno_64	0.348485	2.93139	0.053983	1.02527	0.348485	2.93136	1.02536	0.053983
pheno_65	0.424242	2.85727	0.0507667	1.0129	0.424242	2.86065	1.01267	0.0505713
pheno_66	0.348485	2.65403	0.044743	0.978847	0.348485	2.65344	0.97887	0.044814
pheno_67	0.378788	2.68723	0.0501271	1.02598	0.378788	2.68916	1.02553	0.0499671
pheno_68	0.30303	3.43547	0.052597	1.0212	0.30303	3.43352	1.02126	0.0525081
pheno_69	0.409091	3.47292	0.0495407	1.00328	0.409091	3.47488	1.00331	0.0494696
pheno_70	0.378788	3.39191	0.0470707	0.988042	0.378788	3.39691	0.988636	0.0474261
pheno_71	0.409091	2.98174	0.0473373	1.00603	0.409091	2.98083	1.00588	0.0472484
pheno_72	0.378788	2.81612	0.0465732	0.980838	0.378788	2.81638	0.980849	0.0466087
pheno_73	0.318182	2.74346	0.0492208	0.981501	0.318182	2.74353	0.981563	0.049132
pheno_74	0.363636	2.53007	0.0510511	1.01878	0.363636	2.53145	1.01864	0.0508734
pheno_75	0.257576	3.6629	0.0479947	0.985212	0.257576	3.66357	0.985198	0.0480125
pheno_76	0.348485	3.59967	0.0501448	0.987595	0.348485	3.59979	0.987545	0.0501626
pheno_77	0.348485	2.73111	0.0487944	0.999998	0.348485	2.7305	0.999958	0.0487588
pheno_78	0.393939	3.03075	0.0464666	0.994547	0.393939	3.02969	0.994618	0.0466087
pheno_79	0.454545	2.63283	0.0497006	0.995886	0.454545	2.63682	0.995764	0.0496473
pheno_80	0.318182	2.23803	0.0509977	1.0184	0.318182	2.23804	1.0184	0.0508734
pheno_81	0.363636	2.96784	0.049434	1.00456	0.363636	2.96721	1.0043	0.0495762
pheno_82	0.363636	2.94575	0.0497361	1.01493	0.363636	2.94739	1.01568	0.0500204
pheno_83	0.393939	2.54626	0.0504469	1.00474	0.393939	2.54536	1.00479	0.0507845
pheno_84	0.348485	2.82847	0.0484034	1.00725	0.348485	2.82929	1.0071	0.04851
pheno_85	0.348485	2.46876	0.0530057	1.02102	0.348485	2.46892	1.02106	0.0530945
pheno_86	0.348485	2.6594	0.0497539	1.00286	0.348485	2.6597	1.00253	0.0499138
pheno_87	0.348485	2.56514	0.0520639	1.01575	0.348485	2.56487	1.01568	0.0520461
pheno_88	0.409091	2.8944	0.0476394	0.985513	0.409091	2.89529	0.985598	0.0476394
pheno_89	0.30303	2.9289	0.048901	0.989381	0.30303	2.93036	0.98974	0.0488654
pheno_90	0.363636	2.88267	0.0518151	1.02821	0.363636	2.88493	1.02818	0.0517974
pheno_91	0.378788	2.68457	0.0497539	0.988547	0.378788	2.68752	0.988719	0.0497539
pheno_92	0.333333	2.67524	0.0533611	1.0084	0.333333	2.67487	1.00835	0.0533966
pheno_93	0.378788	3.02227	0.0494163	1.00233	0.378788	3.02324	1.0026	0.0495229
pheno_94	0.393939	2.8633	0.0492386	0.998556	0.393939	2.8681	0.998841	0.0494518
pheno_95	0.409091	3.52344	0.049594	0.990724	0.409091	3.52347	0.990752	0.0496473
pheno_96	0.363636	2.98341	0.0467331	0.997004	0.363636	2.98809	0.998235	0.046662
pheno_97	0.348485	2.95264	0.056524	1.04379	0.348485	2.95924	1.04369	0.0565773
pheno_98	0.257576	2.37654	0.0495229	1.00653	0.257576	2.37786	1.00679	0.049665
pheno_99	0.378788	2.41472	0.0483679	0.995468	0.378788	2.4151	0.995434	0.0483501
h2g=0.4, h2c=0.4
Pheno	DeepNull Power	DeepNull Expected [X^2] Causal Chrom	DeepNull Type I Error	DeepNull Expected [X^2] Causal Chrom	Baseline Power	Baseline Expected [X^2] Causal Chrom	Baseline Type I Error	Baseline Expected [X^2] Causal Chrom
pheno_0	0.424242	3.68876	0.0514064	0.997793	0.424242	3.68874	0.997587	0.0514242
pheno_1	0.409091	3.23618	0.0503225	1.00768	0.393939	3.23819	1.0076	0.0503403
pheno_2	0.378788	3.19827	0.053059	0.990356	0.378788	3.19895	0.990237	0.0535032
pheno_3	0.318182	3.47241	0.048439	0.981431	0.318182	3.47199	0.98128	0.0485278
pheno_4	0.424242	3.29563	0.0474794	0.993041	0.424242	3.29636	0.993391	0.0473906
pheno_5	0.393939	3.96639	0.0519928	1.01503	0.393939	3.97429	1.01555	0.0520461
pheno_6	0.454545	4.04233	0.0534499	1.05162	0.409091	4.0457	1.05178	0.0535743
pheno_7	0.393939	3.53791	0.0474261	0.978569	0.409091	3.53742	0.978255	0.0472662
pheno_8	0.439394	3.36161	0.050056	0.999853	0.439394	3.36138	1.00017	0.0501093
pheno_9	0.469697	3.05977	0.0483324	0.995773	0.454545	3.05997	0.995659	0.0482257
pheno_10	0.393939	3.59839	0.0504824	1.01751	0.393939	3.60254	1.01738	0.0508023
pheno_11	0.348485	3.38083	0.047355	0.96457	0.363636	3.38091	0.964519	0.0473017
pheno_12	0.454545	3.19125	0.0477282	1.0031	0.454545	3.1902	1.00277	0.0476927
pheno_13	0.484848	3.86014	0.0513354	1.02656	0.454545	3.86204	1.02661	0.0511221
pheno_14	0.348485	3.27056	0.0503403	1.02114	0.363636	3.26767	1.02081	0.0503758
pheno_15	0.333333	2.69941	0.0528635	1.01782	0.333333	2.69945	1.01781	0.052828
pheno_16	0.378788	3.38741	0.0516907	0.990604	0.378788	3.38866	0.990598	0.0517618
pheno_17	0.30303	4.07148	0.0450806	0.977488	0.30303	4.07144	0.977438	0.0450984
pheno_18	0.454545	2.85358	0.0504824	1.00643	0.454545	2.85213	1.00597	0.0504114
pheno_19	0.424242	3.02236	0.0484923	1.00337	0.424242	3.02312	1.00403	0.0484923
pheno_20	0.378788	4.58168	0.0527747	1.01402	0.393939	4.58075	1.01325	0.0527214
pheno_21	0.424242	3.80455	0.0444054	0.951896	0.454545	3.81515	0.954516	0.0449384
pheno_22	0.363636	4.75686	0.0495229	0.984115	0.363636	4.7563	0.983898	0.0497539
pheno_23	0.439394	3.17904	0.0467687	0.982586	0.439394	3.18053	0.98268	0.046822
pheno_24	0.5	3.19847	0.0501804	1.00327	0.5	3.2175	1.00874	0.0511044
pheno_25	0.424242	3.34071	0.0492919	0.988895	0.424242	3.33943	0.988364	0.0494163
pheno_26	0.409091	3.57329	0.0514242	1.03739	0.393939	3.57452	1.03701	0.0513531
pheno_27	0.484848	3.36752	0.0463955	0.961822	0.454545	3.36883	0.961704	0.046431
pheno_28	0.409091	3.74771	0.0496828	0.993555	0.393939	3.74521	0.993341	0.0494874
pheno_29	0.348485	3.79768	0.0453471	0.985787	0.393939	3.81542	0.989998	0.0457558
pheno_30	0.363636	3.55266	0.0453649	0.997017	0.363636	3.55272	0.997109	0.0452227
pheno_31	0.409091	3.0163	0.0472307	0.990376	0.409091	3.01634	0.990543	0.0471774
pheno_32	0.439394	3.91533	0.0510688	1.01066	0.439394	3.91281	1.01019	0.0508911
pheno_33	0.393939	3.53091	0.04636	0.989662	0.439394	3.52563	0.987627	0.0462534
pheno_34	0.363636	3.46498	0.0492208	0.991486	0.363636	3.46477	0.991688	0.0488832
pheno_35	0.393939	3.67311	0.0481369	0.996047	0.393939	3.67438	0.996094	0.0482257
pheno_36	0.454545	3.37402	0.0511754	1.02978	0.409091	3.21134	0.980383	0.0459157
pheno_37	0.348485	3.728	0.0528813	1.02566	0.363636	3.72794	1.02561	0.0528991
pheno_38	0.378788	3.77553	0.0465554	1.00696	0.378788	3.77535	1.00698	0.046591
pheno_39	0.393939	3.83119	0.0527036	1.00498	0.393939	3.83228	1.00502	0.0526503
pheno_40	0.393939	3.53308	0.0501804	0.995515	0.393939	3.53372	0.995674	0.0503936
pheno_41	0.363636	2.93883	0.0481902	0.978761	0.363636	2.93909	0.978573	0.0484567
pheno_42	0.409091	3.09319	0.0511754	1.03771	0.378788	3.09406	1.03785	0.0515841
pheno_43	0.393939	3.06237	0.0468397	0.988051	0.393939	3.0617	0.988192	0.0464488
pheno_44	0.409091	3.96217	0.048901	0.993509	0.424242	3.96527	0.993591	0.0489365
pheno_45	0.30303	4.17466	0.0515131	1.01021	0.287879	4.17346	1.00985	0.0520817
pheno_46	0.515152	4.36932	0.0529701	0.981934	0.515152	4.36837	0.981461	0.0527391
pheno_47	0.363636	3.9184	0.0531301	1.03165	0.378788	3.91838	1.03165	0.053059
pheno_48	0.424242	3.46022	0.0470352	1.00141	0.409091	3.46019	1.00288	0.0473195
pheno_49	0.393939	3.60284	0.0515486	1.0144	0.393939	3.60247	1.01471	0.0514242
pheno_50	0.333333	3.21285	0.0489187	1.00117	0.333333	3.21311	1.00152	0.048741
pheno_51	0.393939	2.97605	0.0503403	1.0106	0.393939	2.97684	1.01053	0.0506246
pheno_52	0.378788	3.52614	0.0500915	0.992711	0.409091	3.52527	0.992738	0.0501981
pheno_53	0.469697	4.0356	0.0495229	1.00583	0.469697	4.03385	1.00597	0.0495584
pheno_54	0.409091	3.37198	0.0487055	1.01206	0.409091	3.37134	1.01236	0.0485811
pheno_55	0.439394	3.81589	0.0485634	1.00078	0.454545	3.81781	1.00016	0.0482613
pheno_56	0.348485	3.22234	0.0491142	1.00166	0.363636	3.22324	1.00154	0.0492208
pheno_57	0.393939	3.54135	0.0451339	0.985891	0.393939	3.54182	0.985118	0.0451161
pheno_58	0.454545	3.2197	0.0486877	0.994654	0.454545	3.22179	0.994723	0.0489187
pheno_59	0.424242	4.16149	0.0532544	1.02578	0.424242	4.16199	1.02579	0.0532544
pheno_60	0.363636	3.32417	0.0526681	0.995044	0.363636	3.32418	0.995125	0.0526503
pheno_61	0.393939	3.31862	0.0511221	1.00599	0.393939	3.31886	1.00621	0.0511221
pheno_62	0.318182	2.73556	0.0489187	1.01029	0.318182	2.73601	1.01031	0.0490076
pheno_63	0.439394	3.00973	0.0493807	1.03051	0.454545	3.00869	1.03058	0.0493985
pheno_64	0.363636	3.45959	0.0526858	1.00995	0.393939	3.4592	1.01034	0.0528813
pheno_65	0.469697	3.4492	0.0481902	0.994913	0.454545	3.45403	0.996356	0.0482435
pheno_66	0.378788	3.26364	0.0462178	0.988704	0.363636	3.26589	0.988237	0.0462534
pheno_67	0.378788	3.1167	0.0480303	1.01455	0.393939	3.11831	1.01428	0.0479592
pheno_68	0.318182	4.2393	0.0542495	1.03337	0.30303	4.23548	1.03258	0.0543917
pheno_69	0.409091	4.13569	0.0526325	1.01583	0.409091	4.13491	1.01557	0.052828
pheno_70	0.424242	4.06358	0.0481191	0.995459	0.409091	4.06253	0.996911	0.0481547
pheno_71	0.393939	3.55381	0.0472129	1.01441	0.409091	3.55328	1.01417	0.0473195
pheno_72	0.378788	3.26161	0.0478881	0.985451	0.378788	3.26173	0.985471	0.0477993
pheno_73	0.318182	3.33706	0.0491497	0.978073	0.318182	3.33658	0.978112	0.049203
pheno_74	0.409091	3.00308	0.0520284	1.02261	0.393939	3.00397	1.02185	0.0521172
pheno_75	0.333333	4.664	0.0540185	1.03882	0.333333	4.64535	1.03356	0.0533966
pheno_76	0.363636	4.34819	0.050287	0.990404	0.409091	4.34864	0.990417	0.0502514
pheno_77	0.378788	3.18991	0.049132	0.991984	0.363636	3.18957	0.992054	0.0493097
pheno_78	0.409091	3.59135	0.0458447	0.991641	0.393939	3.58966	0.991774	0.0458447
pheno_79	0.515152	3.17512	0.0500382	0.996597	0.515152	3.17745	0.996621	0.0501093
pheno_80	0.378788	2.5975	0.0512643	1.01434	0.348485	2.5975	1.01435	0.0513531
pheno_81	0.424242	3.61474	0.049825	1.00557	0.409091	3.61374	1.00527	0.0499671
pheno_82	0.409091	3.45898	0.0485634	1.00399	0.424242	3.46348	1.00537	0.0485456
pheno_83	0.393939	3.07798	0.0502337	1.00448	0.393939	3.07887	1.00457	0.0504291
pheno_84	0.409091	3.38546	0.0476927	1.00478	0.409091	3.38692	1.00447	0.0476571
pheno_85	0.424242	2.97136	0.0528635	1.01745	0.424242	2.97133	1.01748	0.0529879
pheno_86	0.439394	3.27849	0.0493097	1.01263	0.424242	3.28084	1.01265	0.0486344
pheno_87	0.363636	3.10256	0.0526503	1.01989	0.363636	3.1028	1.01986	0.0529346
pheno_88	0.409091	3.38898	0.0477637	0.984034	0.409091	3.38884	0.983986	0.0477993
pheno_89	0.333333	3.4094	0.0483679	0.985009	0.333333	3.41213	0.985159	0.0484567
pheno_90	0.363636	3.3362	0.0482435	1.00912	0.363636	3.33672	1.00908	0.0481547
pheno_91	0.424242	3.13467	0.0494874	0.987018	0.439394	3.13918	0.987768	0.049434
pheno_92	0.393939	3.19417	0.0525792	1.00602	0.393939	3.194	1.00597	0.0525081
pheno_93	0.409091	3.45695	0.0484923	0.994176	0.409091	3.4573	0.994279	0.0484923
pheno_94	0.393939	3.40817	0.0484212	0.988833	0.409091	3.40989	0.989197	0.048439
pheno_95	0.454545	4.2689	0.0483679	0.988418	0.454545	4.26916	0.988452	0.0483146
pheno_96	0.378788	3.39784	0.0446719	0.978409	0.378788	3.41389	0.983144	0.0450984
pheno_97	0.363636	3.56875	0.0557599	1.03551	0.348485	3.57549	1.03644	0.056062
pheno_98	0.348485	2.80112	0.0488832	1.01107	0.348485	2.80016	1.01067	0.048972
pheno_99	0.454545	3.04256	0.0474972	0.994914	0.454545	3.04259	0.99491	0.0475327
h2g=0.6, h2c=0.2
Pheno	DeepNull Power	DeepNull Expected [X^2] Causal Chrom	DeepNull Type I Error	DeepNull Expected [X^2] Causal Chrom	Baseline Power	Baseline Expected [X^2] Causal Chrom	Baseline Type I Error	Baseline Expected [X^2] Causal Chrom
pheno_0	0.393939	3.93288	0.0509089	0.995482	0.378788	3.93319	0.995512	0.0508023
pheno_1	0.363636	3.42951	0.0503936	1.00234	0.393939	3.43039	1.00223	0.0503225
pheno_2	0.363636	3.45164	0.0529346	0.986793	0.378788	3.45172	0.986703	0.0529524
pheno_3	0.318182	3.7455	0.0483857	0.981106	0.318182	3.74513	0.980964	0.0484745
pheno_4	0.424242	3.57195	0.0479947	0.998895	0.393939	3.57219	0.999171	0.0478526
pheno_5	0.424242	4.27919	0.0514597	1.01592	0.409091	4.28619	1.01624	0.0513531
pheno_6	0.363636	4.29402	0.0529879	1.05027	0.424242	4.29787	1.05056	0.0527569
pheno_7	0.409091	3.78109	0.0466443	0.979487	0.378788	3.78725	0.980762	0.0464488
pheno_8	0.424242	3.5851	0.0498783	0.999947	0.409091	3.58501	0.999903	0.049896
pheno_9	0.469697	3.24498	0.0475505	0.993182	0.469697	3.24495	0.993186	0.0475505
pheno_10	0.409091	3.93349	0.0507845	1.01395	0.393939	3.93473	1.01405	0.0507134
pheno_11	0.363636	3.71088	0.0506246	0.988524	0.348485	3.71153	0.988757	0.0507134
pheno_12	0.454545	3.34772	0.047355	1.00111	0.454545	3.34659	1.00071	0.0473373
pheno_13	0.454545	4.10186	0.0507845	1.02911	0.439394	4.10348	1.02925	0.0505535
pheno_14	0.363636	3.47567	0.0497717	1.02434	0.363636	3.4741	1.02391	0.0497006
pheno_15	0.333333	2.88357	0.0537875	1.01718	0.333333	2.88382	1.01725	0.053752
pheno_16	0.378788	3.66301	0.0517974	0.991849	0.378788	3.6641	0.991895	0.051904
pheno_17	0.287879	4.36935	0.0453649	0.977676	0.272727	4.36841	0.97742	0.0454004
pheno_18	0.424242	3.06864	0.049896	1.00043	0.409091	3.06849	1.00045	0.0498427
pheno_19	0.424242	3.19777	0.0483324	1.00281	0.424242	3.19784	1.00277	0.0484212
pheno_20	0.393939	4.94944	0.0528991	1.01542	0.409091	4.94928	1.01554	0.0531656
pheno_21	0.439394	4.05347	0.0448496	0.954172	0.424242	4.05396	0.954215	0.0446186
pheno_22	0.393939	5.04276	0.0501981	0.98124	0.348485	5.0427	0.981158	0.0501271
pheno_23	0.454545	3.38757	0.0473906	0.983994	0.424242	3.38993	0.984174	0.0478526
pheno_24	0.5	3.43742	0.0496295	1.00113	0.484848	3.43593	1.00072	0.0495407
pheno_25	0.393939	3.5342	0.0487233	0.987311	0.424242	3.51126	0.980933	0.0481369
pheno_26	0.393939	3.8844	0.0506779	1.03922	0.393939	3.88365	1.03914	0.0508378
pheno_27	0.439394	3.65911	0.0464488	0.962626	0.409091	3.66002	0.962564	0.0464666
pheno_28	0.393939	3.99468	0.0480303	0.987886	0.378788	3.99442	0.987816	0.0482435
pheno_29	0.393939	4.09943	0.045898	0.98668	0.363636	4.09745	0.986127	0.0459868
pheno_30	0.393939	3.78852	0.0440144	0.987417	0.378788	3.78773	0.987523	0.0439967
pheno_31	0.393939	3.25844	0.0477637	0.988527	0.409091	3.25856	0.988675	0.047977
pheno_32	0.439394	4.18197	0.0491142	1.00392	0.439394	4.18162	1.00381	0.0490787
pheno_33	0.393939	3.78277	0.0455781	0.985675	0.378788	3.77415	0.983395	0.0453649
pheno_34	0.378788	3.73351	0.0492564	0.991689	0.393939	3.73077	0.992029	0.0490609
pheno_35	0.409091	3.83555	0.046431	0.977174	0.409091	3.83764	0.977402	0.0464133
pheno_36	0.393939	3.43488	0.0461645	0.984739	0.409091	3.43403	0.984546	0.0460401
pheno_37	0.363636	4.04187	0.0527391	1.02653	0.348485	4.04209	1.02663	0.0526325
pheno_38	0.393939	4.03098	0.0454537	0.997358	0.424242	4.03117	0.997782	0.0454004
pheno_39	0.424242	4.16276	0.0523482	1.00367	0.409091	4.16534	1.00361	0.0522594
pheno_40	0.409091	3.77411	0.0497539	0.993819	0.409091	3.77793	0.994308	0.0499316
pheno_41	0.393939	3.09431	0.0483501	0.977759	0.393939	3.09609	0.977224	0.0484567
pheno_42	0.393939	3.29477	0.0511221	1.03918	0.378788	3.29575	1.0393	0.0512465
pheno_43	0.393939	3.27348	0.046129	0.988229	0.393939	3.27287	0.988399	0.0462356
pheno_44	0.393939	4.33654	0.0493807	0.991227	0.424242	4.33929	0.991728	0.0496117
pheno_45	0.287879	4.4584	0.0507312	1.01158	0.287879	4.45848	1.01163	0.0506957
pheno_46	0.469697	4.62773	0.0516552	0.975274	0.5	4.62855	0.97496	0.0516019
pheno_47	0.348485	4.18194	0.0529701	1.03253	0.393939	4.18192	1.03247	0.0529346
pheno_48	0.393939	3.68061	0.0467154	1.00283	0.409091	3.68344	1.00283	0.046822
pheno_49	0.378788	3.92748	0.0515841	1.01263	0.393939	3.92753	1.01255	0.0517441
pheno_50	0.30303	3.38959	0.0485989	0.997207	0.333333	3.38934	0.997743	0.0488832
pheno_51	0.393939	3.1147	0.0481902	0.991656	0.393939	3.11479	0.991691	0.0481724
pheno_52	0.393939	3.80992	0.0502514	0.990141	0.363636	3.80876	0.990066	0.0502514
pheno_53	0.484848	4.29217	0.0503581	1.0056	0.484848	4.2915	1.00586	0.0505002
pheno_54	0.409091	3.61969	0.048901	1.01218	0.409091	3.62191	1.01217	0.0489187
pheno_55	0.454545	4.15326	0.0505535	1.01054	0.409091	4.14165	1.00684	0.0499494
pheno_56	0.363636	3.53465	0.0497539	1.0038	0.363636	3.53977	1.00511	0.0501448
pheno_57	0.378788	3.77388	0.0440322	0.987211	0.393939	3.77835	0.987233	0.0442987
pheno_58	0.484848	3.47622	0.0493807	0.994602	0.454545	3.47949	0.994708	0.049594
pheno_59	0.439394	4.47576	0.0533077	1.02305	0.424242	4.47312	1.02236	0.0532189
pheno_60	0.348485	3.57695	0.052366	0.995358	0.348485	3.57782	0.995678	0.0523127
pheno_61	0.393939	3.63297	0.0514242	1.00833	0.409091	3.63295	1.00873	0.0513887
pheno_62	0.333333	2.89445	0.0490076	1.00641	0.318182	2.90213	1.0091	0.0495051
pheno_63	0.439394	3.18738	0.0493274	1.02722	0.439394	3.18595	1.027	0.0493452
pheno_64	0.348485	3.70586	0.0523127	1.00514	0.363636	3.70594	1.00517	0.0523837
pheno_65	0.454545	3.74539	0.0472484	0.988333	0.439394	3.76303	0.993396	0.0478704
pheno_66	0.378788	3.57485	0.0481369	0.995027	0.363636	3.57262	0.994678	0.0478348
pheno_67	0.378788	3.31191	0.0478881	1.01095	0.348485	3.31313	1.01005	0.047817
pheno_68	0.30303	4.61737	0.0557244	1.04039	0.30303	4.61524	1.03897	0.0557244
pheno_69	0.393939	4.39819	0.0529168	1.01674	0.363636	4.39895	1.01631	0.0529701
pheno_70	0.378788	4.34234	0.0485278	1.00112	0.363636	4.35347	1.00242	0.0486522
pheno_71	0.409091	3.80996	0.0477993	1.02023	0.409091	3.80785	1.01943	0.0475327
pheno_72	0.409091	3.45305	0.0475505	0.988171	0.393939	3.45633	0.988369	0.0478526
pheno_73	0.30303	3.61379	0.0495584	0.976753	0.318182	3.61317	0.976844	0.0495584
pheno_74	0.378788	3.22164	0.0514597	1.02331	0.378788	3.22398	1.02276	0.0513887
pheno_75	0.287879	4.80967	0.0501271	0.994042	0.287879	4.84573	0.999763	0.050749
pheno_76	0.348485	4.68931	0.0501448	0.991471	0.333333	4.68906	0.991514	0.0501448
pheno_77	0.393939	3.39259	0.0492919	0.98791	0.378788	3.392	0.987802	0.0491675
pheno_78	0.378788	3.83508	0.0463422	0.988932	0.393939	3.83359	0.989039	0.0462
pheno_79	0.530303	3.42635	0.0498783	0.99796	0.515152	3.43276	0.997108	0.049434
pheno_80	0.378788	2.76204	0.0509267	1.01061	0.393939	2.7618	1.01061	0.0510155
pheno_81	0.424242	3.92118	0.0498427	1.00812	0.409091	3.91898	1.00757	0.0500382
pheno_82	0.409091	3.72578	0.0476749	1.0088	0.409091	3.72915	1.0102	0.0477104
pheno_83	0.393939	3.33662	0.0503581	1.00442	0.424242	3.34059	1.00554	0.0503581
pheno_84	0.409091	3.64504	0.0461645	1.0016	0.424242	3.64647	1.00143	0.0461467
pheno_85	0.424242	3.21424	0.0537342	1.0144	0.439394	3.21417	1.01451	0.0537875
pheno_86	0.393939	3.58803	0.0488832	1.02044	0.409091	3.58927	1.02023	0.0488477
pheno_87	0.378788	3.31624	0.0510155	1.00837	0.378788	3.31597	1.00807	0.0509622
pheno_88	0.409091	3.60164	0.0481724	0.982719	0.393939	3.60161	0.982725	0.0479947
pheno_89	0.363636	3.62321	0.0480125	0.984161	0.333333	3.62357	0.984262	0.0481014
pheno_90	0.409091	3.59356	0.048972	1.01864	0.424242	3.73193	1.05754	0.0532544
pheno_91	0.424242	3.33598	0.0493452	0.987813	0.424242	3.34	0.988105	0.0493807
pheno_92	0.439394	3.44039	0.0524015	1.00475	0.439394	3.44033	1.00472	0.0522594
pheno_93	0.409091	3.66808	0.0489898	0.999606	0.378788	3.65245	0.995711	0.0487766
pheno_94	0.409091	3.66762	0.0479592	0.987141	0.409091	3.67174	0.988205	0.0479414
pheno_95	0.409091	4.60898	0.0486877	0.989692	0.424242	4.60951	0.989682	0.048741
pheno_96	0.378788	3.58169	0.0444231	0.974148	0.393939	3.58106	0.974057	0.0446186
pheno_97	0.348485	3.84845	0.0558132	1.03008	0.363636	3.85968	1.03052	0.0554934
pheno_98	0.333333	2.99955	0.0479947	1.0141	0.333333	2.99943	1.01413	0.0478881
pheno_99	0.454545	3.37489	0.0473373	0.995968	0.454545	3.37461	0.995919	0.0474972
