# Supplementary material for: DeepNull models non-linear covariate effects to improve phenotypic prediction and association power
Source: Nat Commun. 2022 Jan 11;13:241. doi: 10.1038/s41467-021-27930-0 (PMC8752755; doi:10.1038/s41467-021-27930-0)
Supplement: Supplementary file 5 — Supplementary Data 2 [file 41467_2021_27930_MOESM5_ESM.xlsx]

## Sheet: Supplementary Data 2
h2g=0.2, h2c=0.1
Pheno	DeepNull Power	DeepNull Expected [X^2] Causal Chrom	DeepNull Type I Error	DeepNull Expected [X^2] Causal Chrom	Baseline Power	Baseline Expected [X^2] Causal Chrom	Baseline Type I Error	Baseline Expected [X^2] Causal Chrom
pheno_0	0.2	2.49916	0.0505535	1.012	0.2	2.37615	1.00412	0.0500737
pheno_1	0.146667	1.91599	0.0481547	0.977319	0.12	1.84239	0.978574	0.0481191
pheno_2	0.253333	1.94323	0.045969	0.973603	0.226667	1.91393	0.976825	0.0462889
pheno_3	0.24	2.4544	0.0458447	0.966578	0.24	2.45866	0.964567	0.0465554
pheno_4	0.146667	1.69113	0.0536276	1.02647	0.12	1.5885	1.03835	0.0538231
pheno_5	0.253333	2.09993	0.047586	0.983737	0.24	2.10029	0.981697	0.0469819
pheno_6	0.24	2.03126	0.0534677	1.01154	0.226667	1.9493	1.00096	0.0516552
pheno_7	0.173333	1.65473	0.0528991	1.02206	0.146667	1.61018	1.0264	0.0524015
pheno_8	0.226667	2.07334	0.0511221	1.00798	0.226667	2.05586	1.00458	0.0510155
pheno_9	0.226667	2.01182	0.0497539	1.00401	0.213333	1.99302	0.997825	0.0490076
pheno_10	0.16	1.7103	0.0508023	1.00956	0.146667	1.69029	1.01344	0.0505535
pheno_11	0.12	1.63818	0.0512643	1.01365	0.0933333	1.62377	1.01733	0.0507312
pheno_12	0.2	1.87875	0.0515131	1.01393	0.16	1.8144	1.01375	0.0521527
pheno_13	0.213333	2.03419	0.0505891	1.00856	0.213333	1.96198	1.01154	0.0511399
pheno_14	0.12	1.90829	0.0503758	1.00112	0.106667	1.86867	1.00141	0.0500382
pheno_15	0.24	1.97868	0.0485278	0.996881	0.213333	1.96313	0.996846	0.0481014
pheno_16	0.213333	2.45623	0.0483501	0.997086	0.213333	2.45028	0.99644	0.0478526
pheno_17	0.146667	1.94185	0.0509089	1.00464	0.146667	1.93319	1.00328	0.0503047
pheno_18	0.293333	2.13403	0.0492741	1.00189	0.293333	2.12015	1.00344	0.0487055
pheno_19	0.173333	1.95094	0.0525792	1.01609	0.16	1.88961	1.01836	0.0535032
pheno_20	0.2	1.87452	0.0512643	1.0095	0.186667	1.8517	1.00961	0.0515664
pheno_21	0.213333	1.98729	0.0487944	1.00674	0.186667	1.9496	1.01019	0.0499138
pheno_22	0.146667	1.97172	0.0514064	1.01957	0.133333	1.87977	1.02073	0.0517263
pheno_23	0.186667	1.92974	0.0528457	1.015	0.186667	1.91118	1.01819	0.0529701
pheno_24	0.266667	2.1148	0.047977	0.989494	0.266667	2.07999	0.98799	0.0474972
pheno_25	0.2	2.08306	0.0506424	1.00332	0.2	2.0568	1.00665	0.0509977
pheno_26	0.226667	2.1131	0.0488832	0.990402	0.186667	2.07788	0.991896	0.0481369
pheno_27	0.0933333	1.66892	0.0521527	1.01116	0.0933333	1.56917	1.01864	0.053521
pheno_28	0.146667	1.99893	0.0469819	0.996108	0.146667	1.93048	0.993092	0.0474084
pheno_29	0.2	2.25232	0.0470885	0.985201	0.2	2.23673	0.986087	0.046893
pheno_30	0.306667	2.1287	0.049665	1.00682	0.293333	2.05381	0.997499	0.0476394
pheno_31	0.226667	2.16213	0.0466265	0.97664	0.226667	2.15587	0.981237	0.0474617
pheno_32	0.226667	2.207	0.049594	1.0131	0.226667	2.19453	1.01343	0.0499316
pheno_33	0.146667	2.0268	0.0535565	1.0239	0.16	2.01518	1.0223	0.0529524
pheno_34	0.253333	2.51086	0.047586	0.982451	0.24	2.34607	0.987601	0.0477104
pheno_35	0.186667	2.10886	0.0498427	1.00063	0.186667	2.10391	1.00171	0.049825
pheno_36	0.24	2.44345	0.0514064	1.01765	0.213333	2.30536	1.02296	0.0523304
pheno_37	0.213333	1.91094	0.0485634	0.993092	0.213333	1.90691	0.993176	0.0484034
pheno_38	0.226667	1.9428	0.0467864	0.980363	0.213333	1.91801	0.97604	0.0460224
pheno_39	0.266667	2.23807	0.0517796	1.01263	0.266667	2.18291	1.01619	0.0515131
pheno_40	0.213333	1.85648	0.0495584	0.995705	0.213333	1.8312	0.996441	0.0494874
pheno_41	0.293333	2.33845	0.0508378	1.02379	0.266667	2.25046	1.01957	0.049434
pheno_42	0.266667	2.25639	0.0491853	1.00206	0.266667	2.24139	1.00112	0.049203
pheno_43	0.133333	1.90082	0.0485989	0.989332	0.133333	1.86137	0.983169	0.0476749
pheno_44	0.213333	1.92239	0.0519928	1.01296	0.213333	1.89477	1.00942	0.0509267
pheno_45	0.226667	2.1665	0.0507312	1.02576	0.226667	2.16169	1.0245	0.0506246
pheno_46	0.24	2.2796	0.0505357	1.00379	0.226667	2.25299	1.00182	0.0504469
pheno_47	0.253333	2.10757	0.0526325	1.0378	0.253333	2.01465	1.03118	0.0522949
pheno_48	0.2	2.14175	0.049363	0.983642	0.186667	2.08744	0.987127	0.0493985
pheno_49	0.16	2.01894	0.0505891	1.00493	0.16	1.9678	1.00991	0.0507845
pheno_50	0.186667	1.84352	0.0459335	0.973438	0.186667	1.79636	0.970876	0.0458269
pheno_51	0.226667	1.99902	0.050518	1.0022	0.226667	1.92174	1.00514	0.0502514
pheno_52	0.2	2.03794	0.0476038	0.991559	0.173333	2.01941	0.995788	0.0492386
pheno_53	0.226667	2.2938	0.0523127	1.02182	0.226667	2.2887	1.02244	0.0526325
pheno_54	0.173333	1.87639	0.0497894	1.00836	0.173333	1.86444	1.00951	0.0497361
pheno_55	0.24	2.09746	0.0488654	0.989317	0.213333	1.98664	0.983425	0.0476571
pheno_56	0.186667	2.03277	0.0490431	0.997116	0.186667	1.90547	1.00125	0.048208
pheno_57	0.173333	2.02826	0.0520639	1.00318	0.173333	1.95088	1.00723	0.0511754
pheno_58	0.24	2.3715	0.0444231	0.946189	0.253333	2.34129	0.945117	0.0441744
pheno_59	0.253333	2.49294	0.0494163	1.0187	0.213333	2.45589	1.01865	0.0503758
pheno_60	0.186667	2.01211	0.0487233	0.988352	0.173333	1.92768	0.976679	0.0477815
pheno_61	0.186667	1.88635	0.0474261	0.97759	0.173333	1.85938	0.976595	0.0468397
pheno_62	0.226667	2.29552	0.0533966	1.02273	0.226667	2.26389	1.01908	0.0529701
pheno_63	0.253333	1.96741	0.0488121	0.99881	0.24	1.91805	0.998399	0.0491497
pheno_64	0.213333	2.04106	0.0499138	1.02222	0.213333	2.02597	1.02095	0.0497184
pheno_65	0.226667	2.40363	0.0473195	0.987965	0.226667	2.33435	0.997791	0.0490076
pheno_66	0.173333	2.13942	0.049363	1.0052	0.173333	2.12005	1.00452	0.0491142
pheno_67	0.266667	2.05551	0.0467331	0.974825	0.213333	2.049	0.976986	0.0472129
pheno_68	0.146667	2.19572	0.0503047	1.00366	0.106667	1.99076	1.01269	0.0512998
pheno_69	0.226667	2.37952	0.0483501	0.994075	0.24	2.34374	0.990247	0.0476216
pheno_70	0.12	1.81044	0.0508556	1.01092	0.106667	1.78504	1.00518	0.0507845
pheno_71	0.2	2.0266	0.049434	0.999612	0.2	1.9764	1.01364	0.0520817
pheno_72	0.226667	2.1031	0.0483146	1.00811	0.24	2.06366	1.01174	0.0484212
pheno_73	0.306667	2.36914	0.0521705	1.02019	0.266667	2.30326	1.02341	0.0524548
pheno_74	0.173333	2.05084	0.0488121	0.999941	0.173333	1.99454	0.996063	0.0478704
pheno_75	0.226667	1.96338	0.0481369	0.989623	0.213333	1.94252	0.990538	0.0484745
pheno_76	0.226667	2.31926	0.0484212	0.983582	0.2	2.29466	0.992209	0.0486167
pheno_77	0.186667	1.98294	0.0494874	0.996122	0.133333	1.99169	0.998414	0.0499494
pheno_78	0.146667	1.78457	0.0487588	1.00577	0.146667	1.7787	1.00867	0.049896
pheno_79	0.2	2.0841	0.0490964	0.990067	0.173333	2.02774	0.994878	0.0499138
pheno_80	0.173333	1.77133	0.0480125	0.99597	0.133333	1.68383	0.992705	0.048208
pheno_81	0.226667	2.11989	0.0480658	0.988375	0.213333	2.06327	0.990911	0.0479947
pheno_82	0.24	2.1933	0.0492386	1.00677	0.2	2.09474	0.997062	0.0478348
pheno_83	0.24	2.0869	0.0477993	0.995117	0.226667	2.05804	0.997247	0.0482613
pheno_84	0.186667	1.9721	0.0490076	0.9805	0.186667	1.9515	0.980403	0.048439
pheno_85	0.16	2.15931	0.0484923	0.988744	0.12	1.86243	0.992926	0.049665
pheno_86	0.186667	2.01579	0.0487944	0.992506	0.173333	1.93058	0.993986	0.0497006
pheno_87	0.146667	2.02189	0.0496828	1.00531	0.133333	1.92362	1.00982	0.0497184
pheno_88	0.146667	2.22593	0.0509444	1.00717	0.146667	2.17524	1.00206	0.0509267
pheno_89	0.253333	2.20688	0.0469108	0.980216	0.226667	2.03189	0.977191	0.0478526
pheno_90	0.28	2.26977	0.0510688	0.998609	0.28	2.21524	0.999119	0.0506424
pheno_91	0.186667	1.92683	0.0500382	0.998532	0.186667	1.89908	0.998042	0.0500382
pheno_92	0.213333	2.14279	0.0478881	0.987937	0.213333	2.12827	0.985627	0.0475683
pheno_93	0.173333	1.79318	0.0491497	1.00926	0.173333	1.69568	1.00369	0.0499138
pheno_94	0.173333	1.8209	0.0500915	1.00278	0.16	1.73216	0.998874	0.0487588
pheno_95	0.16	2.10942	0.0491142	0.995225	0.16	2.10966	0.991991	0.0487055
pheno_96	0.186667	1.99836	0.0493807	0.993891	0.2	1.99134	0.996263	0.0500027
pheno_97	0.16	2.06581	0.0480836	0.990069	0.16	2.05941	0.992528	0.047817
pheno_98	0.2	1.83696	0.0485456	0.996543	0.2	1.7926	0.99829	0.0487233
pheno_99	0.333333	2.36076	0.0528102	1.04028	0.32	2.28291	1.03615	0.0519217
h2g=0.2, h2c=0.2
Pheno	DeepNull Power	DeepNull Expected [X^2] Causal Chrom	DeepNull Type I Error	DeepNull Expected [X^2] Causal Chrom	Baseline Power	Baseline Expected [X^2] Causal Chrom	Baseline Type I Error	Baseline Expected [X^2] Causal Chrom
pheno_0	0.266667	2.6874	0.0507667	1.01338	0.213333	2.41454	1.00254	0.0496828
pheno_1	0.186667	2.04204	0.0488832	0.97843	0.146667	1.87945	0.979604	0.048048
pheno_2	0.253333	2.06564	0.0460224	0.973655	0.24	1.96989	0.979866	0.0466798
pheno_3	0.24	2.61331	0.0453649	0.965114	0.24	2.61274	0.963898	0.0461112
pheno_4	0.173333	1.79297	0.0536098	1.02685	0.12	1.58955	1.03979	0.0534499
pheno_5	0.266667	2.23853	0.0474972	0.983359	0.253333	2.21763	0.980702	0.0470885
pheno_6	0.28	2.17569	0.0539297	1.0095	0.24	1.9726	0.997664	0.0510333
pheno_7	0.213333	1.75242	0.0531123	1.02357	0.146667	1.6257	1.02728	0.0524726
pheno_8	0.226667	2.19527	0.0515841	1.00901	0.24	2.14232	1.00287	0.0503047
pheno_9	0.24	2.12899	0.0495051	1.00489	0.213333	2.06316	0.995519	0.0482257
pheno_10	0.173333	1.80427	0.0508734	1.01004	0.16	1.71784	1.01409	0.0504824
pheno_11	0.133333	1.72202	0.0511577	1.01489	0.106667	1.65648	1.01632	0.0502514
pheno_12	0.2	1.98982	0.0509977	1.01274	0.16	1.85157	1.012	0.0515308
pheno_13	0.266667	2.15407	0.0504824	1.00766	0.213333	1.9813	1.01226	0.0513354
pheno_14	0.146667	2.01439	0.0503758	1.00159	0.12	1.91033	1.0006	0.0501626
pheno_15	0.266667	2.10435	0.04867	0.998909	0.253333	2.06596	0.998556	0.0481369
pheno_16	0.24	2.65415	0.0481902	0.999243	0.24	2.63014	0.998011	0.0479059
pheno_17	0.173333	2.06057	0.0505891	1.00431	0.173333	2.03544	1.00245	0.0500027
pheno_18	0.32	2.27414	0.049203	1.00263	0.293333	2.19763	1.00565	0.0491675
pheno_19	0.213333	2.08131	0.0524904	1.01539	0.16	1.90599	1.01786	0.0533433
pheno_20	0.24	1.99415	0.0508201	1.01059	0.226667	1.9297	1.0101	0.0513709
pheno_21	0.24	2.13076	0.0493097	1.00896	0.2	2.02562	1.01175	0.0499494
pheno_22	0.16	2.09773	0.0517796	1.01834	0.133333	1.88418	1.02025	0.0527036
pheno_23	0.186667	2.03385	0.0528813	1.01636	0.186667	1.98521	1.0205	0.0532189
pheno_24	0.293333	2.24994	0.0478348	0.98839	0.28	2.17317	0.986721	0.047124
pheno_25	0.306667	2.21685	0.0506424	1.00237	0.24	2.1475	1.00719	0.0510333
pheno_26	0.226667	2.2516	0.0488477	0.99186	0.213333	2.16808	0.991823	0.0481369
pheno_27	0.133333	1.76744	0.0517441	1.01068	0.08	1.52076	1.0188	0.0543384
pheno_28	0.186667	2.13097	0.047284	0.9971	0.16	1.95543	0.991866	0.0474794
pheno_29	0.2	2.40719	0.047284	0.985177	0.2	2.35782	0.986515	0.0462
pheno_30	0.346667	2.27297	0.0491853	1.00909	0.28	2.08039	0.99498	0.0469997
pheno_31	0.293333	2.31275	0.0469641	0.975761	0.226667	2.24907	0.983253	0.0480125
pheno_32	0.266667	2.34184	0.0492741	1.01349	0.24	2.28161	1.01422	0.0493097
pheno_33	0.16	2.14807	0.0535743	1.02417	0.16	2.11338	1.02206	0.0538408
pheno_34	0.266667	2.66992	0.0469641	0.978578	0.226667	2.31413	0.991173	0.0480125
pheno_35	0.253333	2.23463	0.0497361	1.0001	0.226667	2.21768	1.00218	0.0497717
pheno_36	0.266667	2.61369	0.0512465	1.01708	0.226667	2.32598	1.02328	0.0520461
pheno_37	0.24	2.02863	0.0487944	0.992797	0.24	2.01831	0.993784	0.0486344
pheno_38	0.253333	2.05146	0.0466798	0.980568	0.213333	1.99504	0.974323	0.045436
pheno_39	0.293333	2.37816	0.0509977	1.00766	0.293333	2.22691	1.01836	0.0514064
pheno_40	0.226667	1.96247	0.049132	0.993011	0.226667	1.9099	0.99601	0.0491497
pheno_41	0.306667	2.48766	0.050749	1.02283	0.253333	2.28535	1.01616	0.0497717
pheno_42	0.266667	2.41038	0.0491853	1.00214	0.28	2.35692	1.00091	0.048972
pheno_43	0.186667	2.00773	0.0485811	0.992195	0.146667	1.89344	0.981628	0.0475683
pheno_44	0.24	2.05515	0.0515841	1.01221	0.213333	1.97373	1.00746	0.0514242
pheno_45	0.24	2.2964	0.0509977	1.02583	0.24	2.28237	1.0241	0.0506424
pheno_46	0.253333	2.44309	0.0500382	1.00365	0.24	2.35667	1.00169	0.0508023
pheno_47	0.28	2.24274	0.0523482	1.03929	0.253333	2.01785	1.0278	0.0520106
pheno_48	0.253333	2.26961	0.049363	0.984364	0.2	2.14671	0.988213	0.049132
pheno_49	0.186667	2.15246	0.0506779	1.00422	0.146667	2.0319	1.01047	0.0506424
pheno_50	0.213333	1.94833	0.0457203	0.973626	0.186667	1.85674	0.970755	0.0465377
pheno_51	0.253333	2.1173	0.0501626	1.00281	0.226667	1.91477	1.00581	0.0508023
pheno_52	0.226667	2.1572	0.048279	0.99129	0.186667	2.10361	0.996988	0.0496473
pheno_53	0.253333	2.44659	0.0526503	1.02256	0.253333	2.41466	1.02207	0.0525614
pheno_54	0.186667	1.9895	0.0500204	1.00916	0.186667	1.95754	1.00952	0.0497539
pheno_55	0.253333	2.23903	0.048208	0.987057	0.213333	1.98867	0.982294	0.0476038
pheno_56	0.24	2.16584	0.0486167	0.996235	0.186667	1.88772	1.00249	0.0488477
pheno_57	0.226667	2.14877	0.0524548	1.00167	0.186667	1.96177	1.0103	0.0509444
pheno_58	0.266667	2.52553	0.0441033	0.945232	0.266667	2.43531	0.945554	0.0443876
pheno_59	0.293333	2.6539	0.049203	1.01672	0.28	2.57194	1.02103	0.0513887
pheno_60	0.24	2.14033	0.0483857	0.986372	0.186667	1.95132	0.972257	0.0466265
pheno_61	0.186667	1.99464	0.047284	0.979167	0.186667	1.91913	0.977062	0.0464488
pheno_62	0.253333	2.46676	0.0533611	1.02398	0.253333	2.37359	1.01544	0.0530412
pheno_63	0.293333	2.09348	0.0490609	0.997619	0.266667	1.97676	0.99787	0.0490076
pheno_64	0.253333	2.17701	0.0501804	1.02389	0.226667	2.13564	1.02173	0.0496473
pheno_65	0.32	2.56629	0.0469819	0.987582	0.24	2.37226	1.00796	0.0503403
pheno_66	0.2	2.28748	0.0492741	1.00586	0.2	2.23056	1.00483	0.0488654
pheno_67	0.266667	2.19079	0.0473373	0.974906	0.24	2.14645	0.977775	0.046893
pheno_68	0.16	2.36147	0.0501093	1.00501	0.106667	1.93918	1.01618	0.0518329
pheno_69	0.266667	2.52939	0.0481369	0.996348	0.253333	2.43952	0.989895	0.047284
pheno_70	0.133333	1.92241	0.0504291	1.00842	0.0933333	1.82635	1.00438	0.0505891
pheno_71	0.253333	2.15197	0.0501448	0.999483	0.186667	1.98477	1.0185	0.0528635
pheno_72	0.226667	2.22436	0.047817	1.00945	0.24	2.11338	1.0138	0.0489898
pheno_73	0.333333	2.54739	0.0518862	1.02021	0.293333	2.40691	1.02505	0.0524904
pheno_74	0.186667	2.18847	0.0490076	0.999838	0.173333	2.05585	0.995467	0.0476571
pheno_75	0.266667	2.09716	0.048439	0.990903	0.253333	2.0414	0.991995	0.0484567
pheno_76	0.266667	2.48861	0.0484745	0.985483	0.226667	2.38178	0.996127	0.0486522
pheno_77	0.226667	2.11776	0.0492919	0.996154	0.146667	2.05347	0.998692	0.0487944
pheno_78	0.186667	1.88263	0.0485989	1.00501	0.16	1.83497	1.00888	0.0498783
pheno_79	0.213333	2.21682	0.0492741	0.989524	0.2	2.09922	0.997213	0.0508023
pheno_80	0.186667	1.87092	0.0483857	0.996117	0.146667	1.67393	0.992732	0.049363
pheno_81	0.253333	2.25087	0.047746	0.989937	0.226667	2.12608	0.99221	0.0477815
pheno_82	0.28	2.34339	0.0489898	1.00506	0.2	2.10428	0.991957	0.0479059
pheno_83	0.24	2.22822	0.0481547	0.997083	0.24	2.12985	0.99608	0.04851
pheno_84	0.213333	2.10757	0.049363	0.982087	0.2	2.04177	0.979813	0.0479947
pheno_85	0.186667	2.29023	0.048901	0.98879	0.12	1.73335	0.99793	0.049203
pheno_86	0.213333	2.1429	0.0483679	0.994091	0.186667	1.93001	0.99506	0.0501093
pheno_87	0.146667	2.15491	0.0497361	1.00336	0.146667	1.95362	1.01451	0.0508734
pheno_88	0.173333	2.37812	0.0512643	1.00616	0.16	2.25744	0.999391	0.0506957
pheno_89	0.266667	2.36194	0.0469641	0.980621	0.186667	1.95918	0.97819	0.0476038
pheno_90	0.306667	2.42262	0.0515841	0.998464	0.28	2.30791	0.998968	0.0502514
pheno_91	0.213333	2.03952	0.0500204	0.998777	0.186667	1.98095	0.997292	0.0503047
pheno_92	0.226667	2.29335	0.0479947	0.989257	0.213333	2.2093	0.98527	0.0476038
pheno_93	0.213333	1.889	0.0490787	1.01001	0.173333	1.67661	1.00155	0.0499138
pheno_94	0.226667	1.93135	0.0500737	1.00465	0.186667	1.72889	0.998137	0.0492208
pheno_95	0.173333	2.244	0.0492386	0.997286	0.173333	2.21696	0.991598	0.0487233
pheno_96	0.2	2.13186	0.0494874	0.995231	0.2	2.10148	0.997085	0.0501448
pheno_97	0.186667	2.19943	0.0486167	0.991429	0.173333	2.16261	0.994942	0.0487766
pheno_98	0.213333	1.94713	0.0483857	0.997098	0.213333	1.83858	1.00083	0.0490254
pheno_99	0.346667	2.52799	0.0526325	1.03967	0.32	2.37597	1.03374	0.0515664
h2g=0.4, h2c=0.1
Pheno	DeepNull Power	DeepNull Expected [X^2] Causal Chrom	DeepNull Type I Error	DeepNull Expected [X^2] Causal Chrom	Baseline Power	Baseline Expected [X^2] Causal Chrom	Baseline Type I Error	Baseline Expected [X^2] Causal Chrom
pheno_0	0.346667	3.85678	0.0511932	1.01416	0.36	3.7151	1.02008	0.0511577
pheno_1	0.28	2.93572	0.0489543	0.979675	0.266667	2.79212	0.979291	0.0488121
pheno_2	0.386667	2.80819	0.0464488	0.978194	0.386667	2.74528	0.981657	0.0467331
pheno_3	0.386667	3.65329	0.0457025	0.966258	0.4	3.65878	0.966234	0.0454893
pheno_4	0.373333	2.54701	0.0540896	1.02747	0.333333	2.36933	1.04031	0.0539297
pheno_5	0.4	3.12411	0.0476038	0.978895	0.386667	3.11046	0.977207	0.0475327
pheno_6	0.466667	3.11853	0.0543561	1.01539	0.44	2.94826	1.00331	0.0525437
pheno_7	0.36	2.44579	0.0547293	1.03201	0.333333	2.31381	1.03396	0.0531834
pheno_8	0.36	2.99719	0.0530767	1.01594	0.333333	2.95443	1.00981	0.0526681
pheno_9	0.36	2.90571	0.0510511	1.00804	0.373333	2.86057	1.00155	0.0493274
pheno_10	0.306667	2.47872	0.0503758	1.00507	0.293333	2.38989	1.00521	0.0502514
pheno_11	0.266667	2.32319	0.0515664	1.01418	0.266667	2.25459	1.0155	0.0501626
pheno_12	0.306667	2.72384	0.0519928	1.00868	0.32	2.61318	1.00843	0.0520817
pheno_13	0.36	2.9184	0.0507667	1.00272	0.346667	2.82583	1.01778	0.0520817
pheno_14	0.28	2.81117	0.0495407	1.00252	0.24	2.72293	1.00508	0.0488832
pheno_15	0.44	2.98552	0.049665	1.01244	0.44	2.96783	1.01067	0.0495762
pheno_16	0.333333	3.99624	0.0498427	1.01326	0.333333	3.98078	1.01204	0.049665
pheno_17	0.333333	2.94897	0.0494696	1.00716	0.333333	2.93012	1.00501	0.0497006
pheno_18	0.373333	3.26614	0.0485456	0.999756	0.4	3.20872	1.00539	0.0484923
pheno_19	0.32	2.95099	0.0532011	1.01721	0.293333	2.80107	1.01791	0.0544627
pheno_20	0.373333	2.8252	0.0518151	1.01526	0.373333	2.77861	1.01447	0.0517974
pheno_21	0.386667	3.08684	0.0505713	1.01355	0.4	3.00028	1.01609	0.0503936
pheno_22	0.373333	3.02118	0.0518507	1.02078	0.373333	2.81272	1.02086	0.0523304
pheno_23	0.293333	2.74844	0.0541962	1.01754	0.293333	2.71623	1.02183	0.0549425
pheno_24	0.426667	3.15693	0.047817	0.98477	0.413333	3.09134	0.984148	0.0471951
pheno_25	0.36	3.1136	0.0506601	1.00173	0.36	3.06129	1.00368	0.0520817
pheno_26	0.346667	3.18912	0.0488477	0.990228	0.32	3.11932	0.991998	0.0483679
pheno_27	0.24	2.45385	0.0512465	1.00824	0.2	2.18508	1.01467	0.0536631
pheno_28	0.306667	3.07215	0.0467331	0.99638	0.333333	2.90371	0.993224	0.0463777
pheno_29	0.346667	3.47025	0.0485634	0.984165	0.346667	3.43984	0.984439	0.047586
pheno_30	0.533333	3.24226	0.0493097	1.0208	0.48	3.07192	1.00719	0.0468575
pheno_31	0.453333	3.34102	0.0472662	0.974594	0.453333	3.28552	0.978188	0.0478526
pheno_32	0.4	3.31681	0.0502692	1.02179	0.4	3.26688	1.02339	0.0507134
pheno_33	0.266667	2.97545	0.0536276	1.02285	0.266667	2.95488	1.02046	0.0533077
pheno_34	0.413333	3.74841	0.0481369	0.980211	0.413333	3.47889	0.988391	0.0476927
pheno_35	0.373333	3.10793	0.0496828	0.995979	0.373333	3.10057	0.997728	0.0488121
pheno_36	0.346667	3.75926	0.0522416	1.01811	0.36	3.54085	1.02231	0.0528991
pheno_37	0.386667	2.82055	0.0487055	0.997299	0.36	2.81546	0.997725	0.0487055
pheno_38	0.346667	2.83469	0.0461823	0.981724	0.333333	2.79712	0.977931	0.0454715
pheno_39	0.373333	3.37565	0.0505891	1.00442	0.36	3.2577	1.01167	0.0516552
pheno_40	0.306667	2.6912	0.04867	0.986813	0.306667	2.65149	0.987355	0.0484034
pheno_41	0.466667	3.44724	0.0501093	1.01875	0.466667	3.29755	1.01311	0.049132
pheno_42	0.413333	3.43733	0.0507845	1.00854	0.426667	3.39609	1.00698	0.0504647
pheno_43	0.333333	2.75433	0.0486522	0.992044	0.333333	2.65824	0.986928	0.0474972
pheno_44	0.4	2.92777	0.0523482	1.00452	0.413333	2.86277	1.00189	0.0517618
pheno_45	0.293333	3.20043	0.0513887	1.02771	0.306667	3.18718	1.02628	0.0512287
pheno_46	0.346667	3.54999	0.050518	1.00622	0.333333	3.49514	1.00399	0.0510333
pheno_47	0.36	3.10662	0.0532011	1.03226	0.373333	2.94993	1.03212	0.0535743
pheno_48	0.386667	3.16107	0.049896	0.991454	0.386667	3.07339	0.992097	0.0502514
pheno_49	0.346667	3.1026	0.0500027	1.00296	0.333333	2.98832	1.00697	0.0503403
pheno_50	0.28	2.676	0.0464666	0.97645	0.293333	2.60678	0.972932	0.0461467
pheno_51	0.386667	2.94271	0.05098	1.00349	0.373333	2.76314	1.00372	0.0511932
pheno_52	0.4	3.05828	0.0473906	0.982465	0.4	3.02068	0.986985	0.0482257
pheno_53	0.373333	3.40663	0.0526147	1.02304	0.373333	3.39063	1.02274	0.0522061
pheno_54	0.36	2.77575	0.049896	1.01034	0.36	2.75745	1.0101	0.0499138
pheno_55	0.386667	3.16492	0.0470352	0.983862	0.386667	2.97118	0.978854	0.046591
pheno_56	0.36	3.11099	0.0491497	0.995619	0.333333	2.8739	1.0034	0.04851
pheno_57	0.44	2.95747	0.0522061	1.00366	0.426667	2.82728	1.01403	0.051211
pheno_58	0.36	3.54958	0.0425574	0.941053	0.373333	3.50628	0.939357	0.0426817
pheno_59	0.453333	3.80807	0.0502337	1.02309	0.426667	3.74226	1.02235	0.0510688
pheno_60	0.346667	3.05159	0.0482257	0.984794	0.346667	2.89388	0.972937	0.0469997
pheno_61	0.333333	2.72334	0.0484034	0.987104	0.28	2.64897	0.984474	0.0476749
pheno_62	0.44	3.48837	0.0517618	1.01115	0.426667	3.44404	1.00784	0.0516552
pheno_63	0.426667	2.95156	0.049203	0.997006	0.386667	2.86231	0.999133	0.0488121
pheno_64	0.373333	3.11067	0.049594	1.03026	0.373333	3.07912	1.03075	0.0495584
pheno_65	0.413333	3.61818	0.0471418	0.989712	0.413333	3.47654	1.00375	0.0504824
pheno_66	0.346667	3.297	0.0507845	1.01578	0.32	3.25288	1.01402	0.0509267
pheno_67	0.346667	3.07988	0.0467154	0.9744	0.36	3.05142	0.976472	0.0459513
pheno_68	0.306667	3.49047	0.0501804	1.0116	0.28	3.13298	1.0273	0.0528991
pheno_69	0.386667	3.48191	0.048279	1.00612	0.386667	3.42833	1.00241	0.0471774
pheno_70	0.293333	2.74284	0.0510333	1.01317	0.266667	2.63652	1.00723	0.0508734
pheno_71	0.373333	3.03491	0.049665	1.00261	0.333333	2.88192	1.01509	0.0523304
pheno_72	0.4	3.05554	0.0476749	1.01682	0.346667	2.99119	1.02091	0.0480836
pheno_73	0.4	3.79922	0.0533433	1.02987	0.373333	3.69257	1.03346	0.0529168
pheno_74	0.413333	3.10352	0.049825	1.00412	0.4	3.00292	0.99923	0.0481547
pheno_75	0.44	3.01017	0.0502692	1.00156	0.44	2.97591	1.00056	0.0500915
pheno_76	0.4	3.59007	0.0503403	0.995723	0.413333	3.52292	1.00152	0.0495229
pheno_77	0.426667	3.07669	0.0486877	0.999247	0.386667	3.00938	1.0034	0.0484567
pheno_78	0.293333	2.5826	0.0484923	1.00158	0.293333	2.53942	1.00325	0.049434
pheno_79	0.373333	3.13128	0.0493985	0.986668	0.36	3.04942	0.993298	0.0511221
pheno_80	0.293333	2.58726	0.047284	1.00002	0.266667	2.40667	0.996852	0.0471951
pheno_81	0.36	3.14387	0.048279	0.995035	0.373333	3.04558	0.995545	0.0483857
pheno_82	0.373333	3.3542	0.049363	1.00246	0.36	3.17303	0.992031	0.048048
pheno_83	0.413333	3.10472	0.04851	0.996062	0.373333	3.04079	0.99918	0.0487944
pheno_84	0.346667	2.97565	0.050287	0.987513	0.36	2.92494	0.982076	0.0497894
pheno_85	0.253333	3.23645	0.0478348	0.991427	0.24	2.68746	0.996802	0.049363
pheno_86	0.36	3.02077	0.05098	1.00026	0.32	2.83355	0.999763	0.0515664
pheno_87	0.28	3.11273	0.0500027	1.00669	0.28	2.93947	1.01016	0.0508378
pheno_88	0.4	3.44819	0.0518684	1.00066	0.386667	3.35434	0.995697	0.0514953
pheno_89	0.346667	3.33232	0.0483146	0.985776	0.306667	2.98626	0.980382	0.0477637
pheno_90	0.426667	3.44927	0.0511932	0.993939	0.4	3.36893	0.996434	0.0511932
pheno_91	0.346667	2.83773	0.0512465	0.9979	0.36	2.78969	0.997022	0.0510866
pheno_92	0.333333	3.32864	0.0486877	0.990527	0.36	3.26765	0.987129	0.0477104
pheno_93	0.346667	2.59331	0.0497184	1.01369	0.346667	2.40315	1.00619	0.0505713
pheno_94	0.32	2.69941	0.0514064	1.00679	0.28	2.52444	1.00158	0.0497894
pheno_95	0.32	3.24553	0.0510688	1.00621	0.32	3.22808	1.00114	0.0506424
pheno_96	0.426667	3.10349	0.0503403	0.998193	0.426667	3.07659	1.00032	0.0513176
pheno_97	0.373333	3.15865	0.0493274	0.996755	0.373333	3.12572	0.998449	0.0484745
pheno_98	0.373333	2.73354	0.0485989	0.999809	0.346667	2.64332	1.00204	0.0480658
pheno_99	0.386667	3.64498	0.0516374	1.04053	0.386667	3.53657	1.03582	0.0515308
h2g=0.4, h2c=0.2
Pheno	DeepNull Power	DeepNull Expected [X^2] Causal Chrom	DeepNull Type I Error	DeepNull Expected [X^2] Causal Chrom	Baseline Power	Baseline Expected [X^2] Causal Chrom	Baseline Type I Error	Baseline Expected [X^2] Causal Chrom
pheno_0	0.413333	4.1871	0.0511044	1.01701	0.373333	3.80379	1.01962	0.0508911
pheno_1	0.293333	3.18024	0.0498072	0.980334	0.266667	2.87592	0.980103	0.0488654
pheno_2	0.4	3.00697	0.0468397	0.979685	0.386667	2.853	0.984496	0.0476216
pheno_3	0.4	3.91302	0.0454004	0.967322	0.4	3.90997	0.967167	0.0456314
pheno_4	0.4	2.78156	0.0536809	1.02502	0.346667	2.38561	1.03916	0.0534321
pheno_5	0.4	3.3588	0.0468397	0.977524	0.386667	3.3081	0.975058	0.0472662
pheno_6	0.493333	3.39363	0.0538231	1.01668	0.44	2.99727	0.997256	0.0502514
pheno_7	0.386667	2.64255	0.0543917	1.03363	0.346667	2.33407	1.03381	0.0532011
pheno_8	0.373333	3.20364	0.0532189	1.01703	0.333333	3.10389	1.00628	0.0522949
pheno_9	0.36	3.10953	0.0509977	1.0065	0.386667	2.98951	0.999906	0.0498427
pheno_10	0.306667	2.67426	0.0503225	1.00336	0.28	2.4317	1.00431	0.0507667
pheno_11	0.306667	2.50965	0.0518862	1.01332	0.28	2.30825	1.01341	0.0496828
pheno_12	0.32	2.92899	0.0516552	1.00721	0.306667	2.69107	1.00576	0.0521883
pheno_13	0.346667	3.12179	0.0505535	1.00144	0.36	2.868	1.01806	0.0511577
pheno_14	0.32	3.03775	0.0496117	1.00334	0.28	2.81064	1.00633	0.049594
pheno_15	0.466667	3.23827	0.0499316	1.01657	0.466667	3.18152	1.01403	0.0500204
pheno_16	0.373333	4.3723	0.0497894	1.01776	0.346667	4.33103	1.0156	0.0492386
pheno_17	0.333333	3.21748	0.0506424	1.00829	0.333333	3.13335	1.00553	0.0500737
pheno_18	0.413333	3.51298	0.048972	1.00224	0.4	3.33989	1.00813	0.049203
pheno_19	0.386667	3.19126	0.0533611	1.01605	0.306667	2.8233	1.01571	0.0534499
pheno_20	0.386667	3.05557	0.0520639	1.01535	0.4	2.93412	1.01418	0.0519573
pheno_21	0.44	3.36355	0.0510155	1.01687	0.413333	3.17567	1.01836	0.0506068
pheno_22	0.386667	3.29895	0.0527747	1.02029	0.386667	2.81466	1.01861	0.0518151
pheno_23	0.333333	2.93498	0.0536276	1.01926	0.306667	2.85013	1.0246	0.0552091
pheno_24	0.426667	3.3913	0.048279	0.984585	0.413333	3.25898	0.983229	0.0467864
pheno_25	0.373333	3.35845	0.0509444	0.999876	0.36	3.2086	1.00325	0.0517796
pheno_26	0.36	3.44516	0.0487588	0.990462	0.333333	3.28818	0.99405	0.0486877
pheno_27	0.266667	2.65889	0.0511754	1.0057	0.173333	2.06538	1.01432	0.0532367
pheno_28	0.373333	3.33722	0.046822	0.997731	0.346667	2.93831	0.992083	0.0470707
pheno_29	0.346667	3.75257	0.0484212	0.983277	0.346667	3.65753	0.985386	0.0476038
pheno_30	0.546667	3.48208	0.0486877	1.0171	0.48	3.10877	1.00447	0.0472129
pheno_31	0.466667	3.61837	0.0477815	0.975301	0.453333	3.44242	0.979903	0.0479059
pheno_32	0.4	3.5832	0.0509444	1.02686	0.4	3.41575	1.02523	0.0511221
pheno_33	0.293333	3.18934	0.0538053	1.02133	0.28	3.12076	1.01858	0.0538053
pheno_34	0.413333	4.01525	0.0486522	0.981712	0.386667	3.42697	0.993227	0.0478704
pheno_35	0.373333	3.33632	0.0495584	0.996186	0.36	3.30209	0.997699	0.0485811
pheno_36	0.36	4.07975	0.0521705	1.01802	0.386667	3.60597	1.02318	0.0527569
pheno_37	0.386667	3.00208	0.0471418	0.989678	0.386667	2.98155	0.988053	0.0478526
pheno_38	0.386667	3.05305	0.0464666	0.981706	0.36	2.95309	0.977589	0.045276
pheno_39	0.386667	3.65966	0.0503581	1.00308	0.36	3.34837	1.01445	0.0517618
pheno_40	0.306667	2.89094	0.0482613	0.984011	0.306667	2.80411	0.985977	0.0488654
pheno_41	0.48	3.69728	0.0504824	1.01911	0.48	3.3593	1.00876	0.0485456
pheno_42	0.426667	3.72777	0.0511044	1.01054	0.426667	3.60349	1.00779	0.0506957
pheno_43	0.333333	2.96105	0.0496295	0.994146	0.333333	2.72377	0.986278	0.0475505
pheno_44	0.44	3.16439	0.0524548	1.00194	0.413333	3.00457	0.999086	0.0521705
pheno_45	0.32	3.43837	0.0520461	1.02951	0.32	3.40834	1.02604	0.0512465
pheno_46	0.36	3.85659	0.0510333	1.00808	0.346667	3.68657	1.00332	0.0510155
pheno_47	0.373333	3.34803	0.0532011	1.03339	0.373333	2.95444	1.02646	0.052597
pheno_48	0.386667	3.40715	0.0503403	0.993135	0.386667	3.1905	0.99255	0.0497894
pheno_49	0.373333	3.37657	0.050056	1.00264	0.36	3.11854	1.00675	0.050056
pheno_50	0.306667	2.87911	0.0470352	0.977258	0.306667	2.72834	0.97221	0.0467864
pheno_51	0.413333	3.16625	0.0517796	1.00355	0.36	2.75054	1.00629	0.0524015
pheno_52	0.4	3.30319	0.0476216	0.979257	0.386667	3.17457	0.988432	0.0484745
pheno_53	0.413333	3.65107	0.0528457	1.02213	0.4	3.60697	1.02444	0.0532011
pheno_54	0.36	2.97302	0.049434	1.00853	0.36	2.92241	1.00658	0.0490787
pheno_55	0.4	3.42484	0.046822	0.982518	0.36	2.98819	0.978849	0.0469464
pheno_56	0.386667	3.36411	0.049665	0.996461	0.32	2.83609	1.00531	0.0493985
pheno_57	0.44	3.17485	0.0523304	1.00497	0.426667	2.8468	1.01959	0.0513354
pheno_58	0.413333	3.81407	0.0430727	0.94019	0.4	3.66998	0.940082	0.0426817
pheno_59	0.466667	4.11147	0.0500915	1.0244	0.453333	3.95271	1.02296	0.0518151
pheno_60	0.36	3.30697	0.0486522	0.986738	0.346667	2.938	0.967373	0.04636
pheno_61	0.346667	2.89537	0.0475327	0.979904	0.293333	2.75685	0.986808	0.0475327
pheno_62	0.44	3.76493	0.0515308	1.00818	0.426667	3.64021	1.00065	0.0508201
pheno_63	0.426667	3.19638	0.0493274	0.99985	0.4	2.9759	0.999518	0.0491675
pheno_64	0.386667	3.37037	0.0493274	1.03422	0.386667	3.28886	1.03323	0.0494518
pheno_65	0.426667	3.90064	0.0483679	0.989866	0.4	3.51843	1.01066	0.0516197
pheno_66	0.373333	3.57896	0.0509089	1.01794	0.333333	3.47037	1.01535	0.0501626
pheno_67	0.36	3.32071	0.0466443	0.973713	0.36	3.21685	0.97838	0.0456137
pheno_68	0.32	3.81953	0.0501626	1.01063	0.253333	3.04392	1.03166	0.0529701
pheno_69	0.386667	3.73282	0.0488299	1.01067	0.386667	3.5947	1.00381	0.0471951
pheno_70	0.333333	2.99071	0.0513709	1.01639	0.28	2.71686	1.00904	0.0511577
pheno_71	0.4	3.26535	0.0493097	1.00232	0.346667	2.88796	1.02183	0.05329
pheno_72	0.4	3.2853	0.0473017	1.01973	0.346667	3.08102	1.02363	0.0491497
pheno_73	0.4	4.1486	0.0536454	1.03396	0.373333	3.92303	1.03902	0.0528813
pheno_74	0.426667	3.35122	0.0496473	1.00388	0.413333	3.1181	1.00011	0.0472129
pheno_75	0.453333	3.26122	0.0506957	1.00325	0.44	3.17256	1.00379	0.0516019
pheno_76	0.413333	3.88126	0.0506957	1.00068	0.4	3.67	1.0051	0.0497361
pheno_77	0.466667	3.35259	0.0489365	1.00032	0.4	3.11062	1.00469	0.048208
pheno_78	0.333333	2.78977	0.048279	1.00041	0.32	2.63988	1.00294	0.0499316
pheno_79	0.386667	3.39062	0.0498072	0.986156	0.36	3.18729	0.995899	0.0520639
pheno_80	0.333333	2.79542	0.0470885	1.00121	0.293333	2.38767	0.996331	0.048048
pheno_81	0.4	3.38008	0.0486344	0.996883	0.386667	3.16487	0.997243	0.048972
pheno_82	0.413333	3.6213	0.049203	1.00226	0.36	3.18992	0.986801	0.0478881
pheno_83	0.426667	3.3459	0.0480836	0.997602	0.386667	3.17885	1.00074	0.0503225
pheno_84	0.386667	3.21449	0.0508734	0.989112	0.36	3.09732	0.980525	0.049434
pheno_85	0.266667	3.4945	0.0488121	0.993441	0.213333	2.44796	1.00273	0.049594
pheno_86	0.386667	3.24095	0.0500915	0.996005	0.306667	2.82953	1.00225	0.0514953
pheno_87	0.293333	3.38601	0.0504647	1.00659	0.28	3.02835	1.02032	0.0524548
pheno_88	0.413333	3.75702	0.0520461	0.999169	0.386667	3.51402	0.992901	0.0512643
pheno_89	0.346667	3.60922	0.0480836	0.985222	0.293333	2.84044	0.981451	0.0474972
pheno_90	0.466667	3.73404	0.0514953	0.996781	0.413333	3.54312	0.998207	0.0510866
pheno_91	0.386667	3.05651	0.0507845	0.996275	0.36	2.94964	0.996208	0.0510155
pheno_92	0.4	3.62646	0.0481902	0.988434	0.36	3.4154	0.987061	0.04867
pheno_93	0.346667	2.78622	0.0494163	1.01545	0.333333	2.37194	1.00368	0.0506068
pheno_94	0.346667	2.92467	0.0507312	1.00831	0.28	2.51895	1.00105	0.0495051
pheno_95	0.346667	3.55481	0.0515308	1.01122	0.32	3.44665	1.00301	0.0501448
pheno_96	0.453333	3.37513	0.0503936	0.999892	0.426667	3.29887	1.00173	0.0505002
pheno_97	0.373333	3.42066	0.0492741	0.999503	0.373333	3.31648	1.00166	0.0484212
pheno_98	0.4	2.97068	0.0482968	1.00135	0.373333	2.73996	1.00511	0.0485989
pheno_99	0.413333	3.93861	0.0517441	1.04147	0.413333	3.71863	1.03326	0.0521705
h2g=0.4, h2c=0.4
Pheno	DeepNull Power	DeepNull Expected [X^2] Causal Chrom	DeepNull Type I Error	DeepNull Expected [X^2] Causal Chrom	Baseline Power	Baseline Expected [X^2] Causal Chrom	Baseline Type I Error	Baseline Expected [X^2] Causal Chrom
pheno_0	0.426667	5.04901	0.0526858	1.02317	0.453333	4.01126	1.02255	0.0517085
pheno_1	0.346667	3.90876	0.0499316	0.982494	0.32	3.09408	0.984061	0.0484567
pheno_2	0.426667	3.56644	0.0475683	0.980889	0.413333	3.12117	0.989858	0.0479414
pheno_3	0.4	4.62723	0.045507	0.972068	0.4	4.56296	0.974249	0.0464133
pheno_4	0.48	3.47312	0.0530945	1.01308	0.373333	2.46204	1.03817	0.0531478
pheno_5	0.4	3.98981	0.0467687	0.977588	0.373333	3.81506	0.971757	0.047284
pheno_6	0.493333	4.18872	0.0528635	1.02003	0.466667	3.12507	0.989738	0.0487766
pheno_7	0.4	3.22148	0.0535743	1.03802	0.346667	2.3726	1.02951	0.0515841
pheno_8	0.346667	3.81382	0.0552446	1.02572	0.346667	3.47067	0.99771	0.0510688
pheno_9	0.36	3.71498	0.0516197	1.01423	0.36	3.29303	0.997272	0.0492564
pheno_10	0.373333	3.26117	0.0500915	1.00057	0.28	2.51382	1.00409	0.0520817
pheno_11	0.373333	3.09328	0.0525792	1.01839	0.306667	2.40775	1.00501	0.0492919
pheno_12	0.373333	3.50325	0.0512998	1.00175	0.306667	2.8878	0.997491	0.0499494
pheno_13	0.373333	3.69876	0.0516552	1.00282	0.346667	2.96235	1.01546	0.0499138
pheno_14	0.373333	3.71981	0.0492386	1.00397	0.306667	3.01175	1.01167	0.0507312
pheno_15	0.453333	3.93989	0.0490076	1.02003	0.506667	3.79622	1.02731	0.0501804
pheno_16	0.386667	5.41651	0.0496117	1.02208	0.413333	5.24026	1.01143	0.046822
pheno_17	0.4	3.92423	0.0495762	1.00213	0.373333	3.65037	1.00124	0.050056
pheno_18	0.386667	4.24444	0.0494874	0.999575	0.413333	3.62224	1.01338	0.050749
pheno_19	0.386667	3.89936	0.0534144	1.01506	0.293333	2.86191	1.0078	0.0512287
pheno_20	0.426667	3.72676	0.052597	1.01862	0.44	3.34654	1.01299	0.0508378
pheno_21	0.413333	4.22647	0.0516552	1.02089	0.44	3.6461	1.02023	0.05098
pheno_22	0.4	4.12248	0.0532189	1.02336	0.386667	2.83714	1.01956	0.0527747
pheno_23	0.346667	3.46118	0.0535565	1.0195	0.306667	3.19226	1.02903	0.0545694
pheno_24	0.413333	3.98902	0.0471418	0.970072	0.4	3.70177	0.983487	0.0474794
pheno_25	0.4	4.00018	0.0511221	1.00067	0.373333	3.55392	0.999501	0.0518329
pheno_26	0.373333	4.0988	0.0467864	0.984552	0.386667	3.69298	0.993295	0.0496473
pheno_27	0.32	3.30096	0.0500204	1.00265	0.16	1.87998	1.01184	0.0515486
pheno_28	0.386667	4.12877	0.046129	0.999173	0.346667	3.00854	0.992131	0.0483324
pheno_29	0.333333	4.53699	0.0463422	0.984415	0.346667	4.21554	0.990412	0.046893
pheno_30	0.466667	4.18581	0.0481369	1.01895	0.493333	3.18169	1.00093	0.0479059
pheno_31	0.466667	4.42657	0.0466976	0.977241	0.466667	3.7796	0.983037	0.0480125
pheno_32	0.373333	4.2023	0.0492741	1.01565	0.4	3.70454	1.0148	0.0495407
pheno_33	0.28	3.76737	0.0549247	1.0154	0.28	3.53148	1.01187	0.0536276
pheno_34	0.413333	4.78657	0.0491142	0.991359	0.373333	3.33611	1.00166	0.048439
pheno_35	0.373333	3.96725	0.0475683	0.989344	0.386667	3.82741	0.997621	0.048439
pheno_36	0.36	4.96568	0.0530945	1.02072	0.373333	3.77793	1.02394	0.053752
pheno_37	0.386667	3.57467	0.0469819	0.995425	0.386667	3.51613	0.991867	0.0476216
pheno_38	0.453333	3.67908	0.046822	0.986262	0.413333	3.36168	0.982083	0.0455959
pheno_39	0.4	4.48637	0.0509622	1.00319	0.36	3.55317	1.01693	0.0519751
pheno_40	0.32	3.53909	0.050749	1.00156	0.32	3.21267	0.982124	0.0477637
pheno_41	0.48	4.36591	0.0501271	1.01373	0.493333	3.50535	0.999641	0.0466443
pheno_42	0.373333	4.36844	0.0494874	0.991253	0.426667	4.06819	0.995037	0.0471774
pheno_43	0.386667	3.57206	0.0490964	0.996719	0.36	2.85659	0.98432	0.0475505
pheno_44	0.466667	3.8291	0.0518151	0.995036	0.466667	3.34147	0.991075	0.0503581
pheno_45	0.346667	4.11914	0.0531123	1.03329	0.346667	4.0231	1.02733	0.0526147
pheno_46	0.36	4.72455	0.0519217	1.01443	0.36	4.14826	1.00395	0.0508201
pheno_47	0.36	3.98889	0.0531301	1.02697	0.36	2.96109	1.01288	0.0515841
pheno_48	0.44	4.11204	0.0519573	1.00348	0.4	3.48212	0.994544	0.0485634
pheno_49	0.386667	4.20371	0.0505357	1.0027	0.373333	3.44239	1.00477	0.049896
pheno_50	0.36	3.46421	0.0466265	0.976224	0.36	3.05271	0.97208	0.0465732
pheno_51	0.426667	3.82115	0.0511221	1.00552	0.386667	2.72108	1.0113	0.0519751
pheno_52	0.44	4.02012	0.0476571	0.972367	0.413333	3.53871	0.991055	0.0487944
pheno_53	0.386667	4.31552	0.0540718	1.02266	0.36	4.15754	1.02357	0.0521172
pheno_54	0.346667	3.53053	0.0489365	1.00449	0.373333	3.36472	1.00027	0.0477282
pheno_55	0.453333	4.14933	0.0469641	0.980472	0.36	3.03494	0.983244	0.0477815
pheno_56	0.386667	4.07124	0.049203	0.994841	0.306667	2.76206	1.00691	0.0501448
pheno_57	0.493333	3.75172	0.0526325	1.00638	0.4	2.87409	1.02825	0.0512465
pheno_58	0.426667	4.53592	0.0427884	0.939449	0.413333	4.06895	0.945126	0.0443876
pheno_59	0.48	5.01238	0.0519217	1.02562	0.44	4.48244	1.02162	0.0540007
pheno_60	0.44	4.01789	0.048901	0.989373	0.36	3.04236	0.961084	0.0464133
pheno_61	0.426667	3.43972	0.0467509	0.974949	0.32	2.97655	0.984551	0.0468753
pheno_62	0.453333	4.4997	0.0498605	0.996867	0.533333	4.15137	0.98293	0.0490431
pheno_63	0.426667	3.80928	0.0484745	0.991466	0.413333	3.24848	1.00058	0.0502337
pheno_64	0.413333	4.0936	0.0508023	1.04438	0.4	3.85482	1.03898	0.0508023
pheno_65	0.453333	4.65828	0.048901	0.996025	0.4	3.56702	1.01325	0.0511754
pheno_66	0.36	4.4589	0.0536987	1.04173	0.36	4.01366	1.01095	0.049132
pheno_67	0.36	3.97099	0.0471063	0.975705	0.36	3.61422	0.985816	0.0462534
pheno_68	0.32	4.76271	0.049594	1.01177	0.253333	2.90537	1.03744	0.053521
pheno_69	0.4	4.32711	0.0470885	1.00562	0.386667	4.00787	1.01067	0.0471774
pheno_70	0.413333	3.71811	0.0498783	1.00885	0.293333	2.87882	1.00979	0.0515131
pheno_71	0.413333	3.99773	0.0498072	1.00711	0.36	2.85789	1.02091	0.0532722
pheno_72	0.413333	3.91905	0.0493274	1.02593	0.36	3.27527	1.02791	0.0508556
pheno_73	0.4	5.06643	0.0512643	1.01753	0.386667	4.46225	1.03209	0.0513531
pheno_74	0.413333	4.05438	0.049896	1.01313	0.453333	3.39946	1.00604	0.0474972
pheno_75	0.466667	4.12462	0.0579633	1.05136	0.44	3.6089	0.990987	0.0499494
pheno_76	0.453333	4.7223	0.0522416	1.01197	0.413333	3.99568	1.01041	0.0517085
pheno_77	0.493333	4.15434	0.04851	0.995469	0.426667	3.30864	1.0063	0.0477815
pheno_78	0.36	3.38047	0.0483324	0.99612	0.32	2.86424	1.00144	0.0506957
pheno_79	0.386667	4.07816	0.049594	0.984437	0.4	3.54077	1.00169	0.0526681
pheno_80	0.373333	3.41657	0.0466265	1.00331	0.266667	2.35271	0.995832	0.0477104
pheno_81	0.466667	4.0699	0.048279	1.00852	0.426667	3.46385	1.00326	0.0499494
pheno_82	0.426667	4.36376	0.049594	1.00248	0.373333	3.21821	0.980471	0.0470174
pheno_83	0.426667	4.01584	0.0485989	1.0053	0.386667	3.51075	1.00575	0.0510155
pheno_84	0.426667	3.9025	0.0514775	0.997789	0.426667	3.54581	0.977353	0.0484567
pheno_85	0.293333	4.27897	0.0497006	1.00195	0.173333	2.11014	1.01101	0.0500204
pheno_86	0.36	3.9176	0.0499316	0.994581	0.306667	2.80796	1.00871	0.0528991
pheno_87	0.333333	4.20288	0.0525259	1.00983	0.293333	3.18022	1.02185	0.0531478
pheno_88	0.4	4.60332	0.0525614	0.996965	0.373333	3.91248	0.989918	0.0503758
pheno_89	0.4	4.26665	0.0483679	0.977369	0.266667	2.60156	0.985718	0.0467687
pheno_90	0.466667	4.46331	0.0510333	0.99184	0.453333	3.98728	1.0023	0.0509089
pheno_91	0.413333	3.69174	0.0527747	0.99637	0.413333	3.37828	0.995023	0.0500737
pheno_92	0.4	4.49394	0.0497361	0.992655	0.386667	3.74006	0.989444	0.050056
pheno_93	0.386667	3.35775	0.0500204	1.01615	0.293333	2.31966	1.00222	0.0490609
pheno_94	0.386667	3.57798	0.0520817	1.01253	0.293333	2.49192	0.995625	0.0489365
pheno_95	0.373333	4.35725	0.0495051	1.00126	0.333333	3.92555	0.990909	0.0485989
pheno_96	0.44	4.17929	0.0514953	1.00544	0.466667	3.88139	1.00266	0.0505891
pheno_97	0.373333	4.21546	0.0494696	1.00691	0.373333	3.78189	1.01123	0.0485811
pheno_98	0.44	3.67839	0.0494163	1.00756	0.4	2.96173	1.00881	0.0500027
pheno_99	0.413333	4.73767	0.0525259	1.03931	0.413333	4.19543	1.0277	0.0533788
h2g=0.6, h2c=0.2
Pheno	DeepNull Power	DeepNull Expected [X^2] Causal Chrom	DeepNull Type I Error	DeepNull Expected [X^2] Causal Chrom	Baseline Power	Baseline Expected [X^2] Causal Chrom	Baseline Type I Error	Baseline Expected [X^2] Causal Chrom
pheno_0	0.346667	5.49867	0.0544272	1.03908	0.426667	4.91618	1.01202	0.0503936
pheno_1	0.32	4.21046	0.0479059	0.973293	0.36	3.85365	0.982769	0.0479592
pheno_2	0.413333	3.81517	0.0474084	0.981813	0.426667	3.62345	0.985922	0.0481724
pheno_3	0.373333	4.88762	0.0446364	0.963791	0.36	4.8738	0.963232	0.0444231
pheno_4	0.453333	3.84277	0.0525081	1.01186	0.453333	3.24637	1.02198	0.051673
pheno_5	0.373333	4.27173	0.047124	0.975499	0.4	4.21352	0.972263	0.0473728
pheno_6	0.453333	4.57267	0.0522416	1.02045	0.493333	4.02817	0.998885	0.049825
pheno_7	0.413333	3.49954	0.0542673	1.04209	0.386667	3.05353	1.0385	0.0521172
pheno_8	0.333333	4.03915	0.0539474	1.01499	0.36	3.93888	1.0081	0.0530234
pheno_9	0.346667	4.00319	0.0508201	1.0181	0.346667	3.83041	1.00604	0.050749
pheno_10	0.346667	3.46946	0.047817	0.975052	0.373333	3.17696	0.999099	0.0510688
pheno_11	0.4	3.40731	0.0535921	1.02001	0.386667	3.03454	1.01239	0.0505535
pheno_12	0.373333	3.76628	0.0505891	0.996518	0.373333	3.46492	0.996625	0.0510333
pheno_13	0.333333	3.97192	0.0519217	1.00693	0.333333	3.60719	1.01226	0.0505002
pheno_14	0.373333	4.04525	0.04851	1.00469	0.36	3.72451	1.01618	0.0510688
pheno_15	0.48	4.53485	0.0559731	1.08334	0.48	4.23744	1.02657	0.0495407
pheno_16	0.373333	5.95048	0.0509977	1.03166	0.346667	5.8582	1.02149	0.0500915
pheno_17	0.4	4.2286	0.0492386	0.992888	0.426667	4.13305	0.994856	0.0488477
pheno_18	0.4	4.56933	0.0484745	1.00005	0.386667	4.33852	1.00926	0.0508201
pheno_19	0.346667	4.23056	0.0538408	1.01342	0.373333	3.71283	1.0078	0.0526147
pheno_20	0.44	4.03312	0.0527391	1.01789	0.426667	3.87278	1.01391	0.0512465
pheno_21	0.426667	4.624	0.0527391	1.02271	0.426667	4.37448	1.02289	0.0514242
pheno_22	0.44	4.50573	0.0527391	1.0226	0.44	3.78887	1.01476	0.0509622
pheno_23	0.293333	3.69578	0.0534144	1.01971	0.346667	3.59594	1.02764	0.0544094
pheno_24	0.413333	4.20411	0.0460401	0.960375	0.426667	4.30832	1.01457	0.0510333
pheno_25	0.386667	4.27468	0.0492564	0.996167	0.4	4.08023	0.995322	0.0504114
pheno_26	0.346667	4.37171	0.0467864	0.977491	0.346667	4.24962	0.996216	0.0488299
pheno_27	0.32	3.62025	0.0509267	1.00013	0.28	2.63872	1.00774	0.0520106
pheno_28	0.386667	4.50385	0.045667	1.00082	0.413333	3.91859	0.994545	0.0467154
pheno_29	0.346667	4.89131	0.0466798	0.985754	0.346667	4.78107	0.990434	0.0457914
pheno_30	0.506667	4.4874	0.0489187	1.01951	0.52	3.99245	1.00164	0.0468575
pheno_31	0.453333	4.78633	0.0468397	0.979196	0.453333	4.53423	0.979843	0.0489898
pheno_32	0.346667	4.5081	0.050056	1.01605	0.36	4.51789	1.06299	0.0552268
pheno_33	0.32	4.01757	0.053752	1.01106	0.32	3.93107	1.00883	0.0532011
pheno_34	0.4	5.02213	0.0483857	0.980691	0.413333	4.40082	1.0065	0.0493807
pheno_35	0.426667	4.25457	0.0469997	0.988367	0.386667	4.21058	0.9923	0.0476571
pheno_36	0.4	5.3095	0.0524015	1.00965	0.4	4.76005	1.01891	0.0530234
pheno_37	0.36	3.79436	0.0463777	0.987536	0.373333	3.78801	0.99026	0.0469997
pheno_38	0.426667	3.95073	0.0458447	0.981668	0.426667	3.80962	0.974216	0.0447963
pheno_39	0.413333	4.85347	0.049132	0.990466	0.426667	4.47142	1.01549	0.0525081
pheno_40	0.333333	3.65791	0.0466798	0.959307	0.32	3.54509	0.957991	0.0463067
pheno_41	0.453333	4.64994	0.0498072	1.01229	0.48	4.26022	1.00217	0.0476038
pheno_42	0.373333	5.19024	0.0627788	1.099	0.413333	4.59108	0.995469	0.0490609
pheno_43	0.36	3.84286	0.0494696	0.993546	0.386667	3.51576	0.987946	0.048048
pheno_44	0.413333	4.13384	0.0513887	0.991712	0.453333	3.92075	0.985887	0.0500204
pheno_45	0.346667	4.35786	0.0511577	1.01628	0.32	4.40361	1.03116	0.0529168
pheno_46	0.36	5.12966	0.0514597	1.01452	0.4	4.89441	1.00617	0.0517441
pheno_47	0.346667	4.32555	0.0529346	1.0257	0.386667	3.81683	1.01845	0.0519573
pheno_48	0.426667	4.45238	0.0530412	1.01343	0.413333	4.15859	1.00359	0.0505357
pheno_49	0.373333	4.73697	0.0547115	1.034	0.413333	4.21736	1.00485	0.0497717
pheno_50	0.373333	3.73011	0.0469464	0.978451	0.386667	3.53138	0.972301	0.0459157
pheno_51	0.4	4.13796	0.0520994	1.00768	0.426667	3.55207	1.01044	0.0524548
pheno_52	0.426667	4.35034	0.047746	0.967396	0.413333	4.17154	0.983124	0.0485278
pheno_53	0.373333	4.53322	0.0530234	1.0069	0.373333	4.4977	1.01135	0.0519217
pheno_54	0.333333	3.7643	0.0495407	1.00302	0.36	3.7101	0.998562	0.047977
pheno_55	0.413333	4.47391	0.0461467	0.979647	0.426667	3.93197	0.978534	0.0464666
pheno_56	0.386667	4.34879	0.0476927	0.980065	0.333333	3.74109	1.00879	0.0499316
pheno_57	0.426667	4.18357	0.0587984	1.05441	0.466667	3.53918	1.00954	0.0488477
pheno_58	0.413333	4.79661	0.0424685	0.929542	0.386667	4.66503	0.938922	0.043126
pheno_59	0.44	5.41432	0.0511932	1.02987	0.44	5.19215	1.02334	0.0521527
pheno_60	0.413333	4.34627	0.0491675	0.990752	0.453333	3.86816	0.967713	0.0464488
pheno_61	0.426667	3.92	0.052828	1.03516	0.373333	3.48668	0.982114	0.0467154
pheno_62	0.44	4.807	0.0494163	0.987047	0.453333	4.66829	0.977721	0.047977
pheno_63	0.413333	4.10418	0.0478881	0.990598	0.426667	3.86664	0.998593	0.0489543
pheno_64	0.373333	4.38018	0.0489187	1.03157	0.386667	4.28524	1.03208	0.0493452
pheno_65	0.453333	4.98893	0.0481902	0.993059	0.426667	4.53113	1.0209	0.0525259
pheno_66	0.413333	4.73698	0.052135	1.02212	0.36	4.56366	1.01409	0.0498783
pheno_67	0.346667	4.282	0.0464488	0.980016	0.36	4.14965	0.985826	0.046822
pheno_68	0.32	5.21625	0.0491853	1.01519	0.306667	4.13967	1.03457	0.0518151
pheno_69	0.36	4.88845	0.0544805	1.06963	0.373333	4.48689	1.00987	0.0462178
pheno_70	0.4	4.10345	0.0501981	1.01075	0.413333	3.66196	1.01238	0.0504291
pheno_71	0.386667	4.30388	0.049825	1.00163	0.426667	3.69074	1.00485	0.0524193
pheno_72	0.413333	4.2371	0.049665	1.03694	0.413333	3.9697	1.03664	0.0510333
pheno_73	0.36	5.5333	0.0517263	1.02397	0.373333	5.24523	1.02547	0.0503047
pheno_74	0.386667	4.36793	0.0511221	1.01886	0.44	4.07236	1.01147	0.0487233
pheno_75	0.426667	4.54885	0.0611973	1.077	0.44	4.23966	1.02935	0.0551557
pheno_76	0.4	5.10185	0.0523127	1.01912	0.413333	4.80714	1.018	0.0517618
pheno_77	0.506667	4.52324	0.0480125	0.989644	0.466667	4.17409	1.00579	0.0477282
pheno_78	0.36	3.66477	0.048208	0.995714	0.373333	3.42763	0.996665	0.0493452
pheno_79	0.386667	4.38787	0.0494518	0.984125	0.373333	4.16942	0.99698	0.0527391
pheno_80	0.413333	3.71447	0.0476394	1.00429	0.373333	3.12371	0.997565	0.0471063
pheno_81	0.453333	4.40655	0.0499671	1.02065	0.426667	4.11588	1.01175	0.0496828
pheno_82	0.4	4.69226	0.0503047	1.00313	0.44	4.161	0.983646	0.0473373
pheno_83	0.426667	4.33251	0.0488832	1.00909	0.413333	4.11854	1.01004	0.0514775
pheno_84	0.413333	4.20601	0.0508734	0.999932	0.44	3.99011	0.96884	0.047284
pheno_85	0.306667	4.64116	0.0491142	1.00484	0.293333	3.16747	1.0097	0.0502514
pheno_86	0.346667	4.25211	0.0494518	0.999137	0.373333	3.6418	0.994439	0.0500204
pheno_87	0.306667	4.58385	0.0518862	1.00405	0.346667	4.0581	1.00809	0.0510866
pheno_88	0.346667	4.99499	0.0525081	0.997711	0.386667	4.67297	0.988089	0.0512643
pheno_89	0.373333	4.62266	0.0498783	0.990351	0.4	3.65157	0.988834	0.0464488
pheno_90	0.453333	4.78267	0.0509267	0.994375	0.4	4.57136	0.999004	0.0507134
pheno_91	0.426667	3.98196	0.0522416	0.995243	0.426667	3.84758	0.995845	0.0506246
pheno_92	0.426667	4.91685	0.0493985	0.998962	0.413333	4.58865	0.991312	0.0509977
pheno_93	0.4	3.62294	0.0495584	1.01718	0.386667	3.05766	1.00522	0.0493985
pheno_94	0.333333	3.82771	0.0497894	0.998104	0.4	3.27915	0.993619	0.0485634
pheno_95	0.36	4.78236	0.0503936	1.00595	0.346667	4.63363	1.00279	0.049132
pheno_96	0.44	4.57139	0.0524726	1.00968	0.453333	4.47579	1.01112	0.0526325
pheno_97	0.346667	4.60312	0.0504824	1.01416	0.373333	4.42721	1.01532	0.0494874
pheno_98	0.413333	4.23117	0.0559021	1.05942	0.4	3.66346	1.00928	0.0501093
pheno_99	0.413333	5.36552	0.0599712	1.09753	0.4	4.81638	1.0235	0.0522416
