# Supplementary material for: DeepNull models non-linear covariate effects to improve phenotypic prediction and association power
Source: Nat Commun. 2022 Jan 11;13:241. doi: 10.1038/s41467-021-27930-0 (PMC8752755; doi:10.1038/s41467-021-27930-0)
Supplement: Supplementary file 6 — Supplementary Data 3 [file 41467_2021_27930_MOESM6_ESM.xlsx]

## Sheet: Supplementary Data 3
x	yhat	z1	z2	bias_x	bias_yhat	bias_z1	bias_z2	model	beta_x	beta_z1	beta_z2	config	reps	rho	sample_size
4.16651	NA	NA	NA	0.388837	NA	NA	NA	1	3	2	-1	1	1000	0.5	1000
3.08045	0.635826	NA	NA	0.0268169	-0.364174	NA	NA	2	3	2	-1	1	1000	0.5	1000
3.15146	1.06383	-1.60817	NA	0.0504859	0.0638282	-1.80408	NA	3	3	2	-1	1	1000	0.5	1000
3.15146	0.589664	NA	-0.428065	0.0504859	-0.410336	NA	0.571935	4	3	2	-1	1	1000	0.5	1000
3.15146	1.06383	-1.60817	NA	0.0504859	0.0638282	-1.80408	NA	5	3	2	-1	1	1000	0.5	1000
3.15146	NA	1.99989	-0.960402	0.0504859	NA	-5.28254e-05	0.0395983	6	3	2	-1	1	1000	0.5	1000
4.08356	NA	NA	NA	0.361187	NA	NA	NA	1	3	2	-1	1	1000	0.5	1000
2.93808	0.601987	NA	NA	-0.0206406	-0.398013	NA	NA	2	3	2	-1	1	1000	0.5	1000
3.00651	0.953807	-1.38572	NA	0.00216995	-0.0461931	-1.69286	NA	3	3	2	-1	1	1000	0.5	1000
3.00651	0.55898	NA	-0.411153	0.00216995	-0.44102	NA	0.588847	4	3	2	-1	1	1000	0.5	1000
3.00651	0.953807	-1.38572	NA	0.00216995	-0.0461931	-1.69286	NA	5	3	2	-1	1	1000	0.5	1000
3.00651	NA	1.96186	-0.993248	0.00216995	NA	-0.019072	0.00675218	6	3	2	-1	1	1000	0.5	1000
4.02291	NA	NA	NA	0.340968	NA	NA	NA	1	3	2	-1	1	1000	0.5	1000
3.01599	0.607694	NA	NA	0.00532932	-0.392306	NA	NA	2	3	2	-1	1	1000	0.5	1000
3.11068	1.06696	-1.72531	NA	0.0368942	0.0669574	-1.86265	NA	3	3	2	-1	1	1000	0.5	1000
3.11068	0.570527	NA	-0.475447	0.0368942	-0.429473	NA	0.524553	4	3	2	-1	1	1000	0.5	1000
3.11068	1.06696	-1.72531	NA	0.0368942	0.0669574	-1.86265	NA	5	3	2	-1	1	1000	0.5	1000
3.11068	NA	1.98282	-1.02186	0.0368942	NA	-0.0085882	-0.02186	6	3	2	-1	1	1000	0.5	1000
4.27335	NA	NA	NA	0.424452	NA	NA	NA	1	3	2	-1	1	1000	0.5	1000
3.11679	0.58986	NA	NA	0.0389307	-0.41014	NA	NA	2	3	2	-1	1	1000	0.5	1000
3.19882	0.949332	-1.47575	NA	0.0662718	-0.0506678	-1.73787	NA	3	3	2	-1	1	1000	0.5	1000
3.19882	0.549439	NA	-0.431484	0.0662718	-0.450561	NA	0.568516	4	3	2	-1	1	1000	0.5	1000
3.19882	0.949332	-1.47575	NA	0.0662718	-0.0506678	-1.73787	NA	5	3	2	-1	1	1000	0.5	1000
3.19882	NA	2.02763	-1.02433	0.0662718	NA	0.0138127	-0.0243272	6	3	2	-1	1	1000	0.5	1000
4.01717	NA	NA	NA	0.339056	NA	NA	NA	1	3	2	-1	1	1000	0.5	1000
2.9353	0.611988	NA	NA	-0.0215656	-0.388012	NA	NA	2	3	2	-1	1	1000	0.5	1000
3.01239	0.99898	-1.50931	NA	0.00412895	-0.00101953	-1.75466	NA	3	3	2	-1	1	1000	0.5	1000
3.01239	0.572466	NA	-0.434102	0.00412895	-0.427534	NA	0.565898	4	3	2	-1	1	1000	0.5	1000
3.01239	0.99898	-1.50931	NA	0.00412895	-0.00101953	-1.75466	NA	5	3	2	-1	1	1000	0.5	1000
3.01239	NA	2.02579	-1.01675	0.00412895	NA	0.0128951	-0.0167509	6	3	2	-1	1	1000	0.5	1000
4.1117	NA	NA	NA	0.370567	NA	NA	NA	1	3	2	-1	1	1000	0.5	1000
3.15487	0.632287	NA	NA	0.0516231	-0.367713	NA	NA	2	3	2	-1	1	1000	0.5	1000
3.21239	0.956957	-1.21484	NA	0.0707966	-0.0430431	-1.60742	NA	3	3	2	-1	1	1000	0.5	1000
3.21239	0.598759	NA	-0.379546	0.0707966	-0.401241	NA	0.620454	4	3	2	-1	1	1000	0.5	1000
3.21239	0.956957	-1.21484	NA	0.0707966	-0.0430431	-1.60742	NA	5	3	2	-1	1	1000	0.5	1000
3.21239	NA	2.03071	-1.01399	0.0707966	NA	0.0153543	-0.0139898	6	3	2	-1	1	1000	0.5	1000
3.90024	NA	NA	NA	0.30008	NA	NA	NA	1	3	2	-1	1	1000	0.5	1000
2.85519	0.603462	NA	NA	-0.0482705	-0.396538	NA	NA	2	3	2	-1	1	1000	0.5	1000
2.93799	1.00311	-1.5577	NA	-0.0206705	0.00310967	-1.77885	NA	3	3	2	-1	1	1000	0.5	1000
2.93799	0.56752	NA	-0.446696	-0.0206705	-0.43248	NA	0.553304	4	3	2	-1	1	1000	0.5	1000
2.93799	1.00311	-1.5577	NA	-0.0206705	0.00310967	-1.77885	NA	5	3	2	-1	1	1000	0.5	1000
2.93799	NA	2.0295	-1.02869	-0.0206705	NA	0.0147494	-0.0286872	6	3	2	-1	1	1000	0.5	1000
4.02664	NA	NA	NA	0.342215	NA	NA	NA	1	3	2	-1	1	1000	0.5	1000
2.92852	0.615586	NA	NA	-0.0238277	-0.384414	NA	NA	2	3	2	-1	1	1000	0.5	1000
3.01115	1.03776	-1.68207	NA	0.00371694	0.0377579	-1.84103	NA	3	3	2	-1	1	1000	0.5	1000
3.01115	0.572938	NA	-0.451904	0.00371694	-0.427062	NA	0.548096	4	3	2	-1	1	1000	0.5	1000
3.01115	1.03776	-1.68207	NA	0.00371694	0.0377579	-1.84103	NA	5	3	2	-1	1	1000	0.5	1000
3.01115	NA	2.07331	-1.00892	0.00371694	NA	0.0366574	-0.00892182	6	3	2	-1	1	1000	0.5	1000
4.1839	NA	NA	NA	0.394632	NA	NA	NA	1	3	2	-1	1	1000	0.5	1000
3.00458	0.616705	NA	NA	0.00152769	-0.383295	NA	NA	2	3	2	-1	1	1000	0.5	1000
3.08704	1.07757	-1.85444	NA	0.0290134	0.077566	-1.92722	NA	3	3	2	-1	1	1000	0.5	1000
3.08704	0.567602	NA	-0.458605	0.0290134	-0.432398	NA	0.541395	4	3	2	-1	1	1000	0.5	1000
3.08704	1.07757	-1.85444	NA	0.0290134	0.077566	-1.92722	NA	5	3	2	-1	1	1000	0.5	1000
3.08704	NA	2.06404	-0.969043	0.0290134	NA	0.0320178	0.030957	6	3	2	-1	1	1000	0.5	1000
4.21992	NA	NA	NA	0.406639	NA	NA	NA	1	3	2	-1	1	1000	0.5	1000
2.98851	0.598383	NA	NA	-0.00382948	-0.401617	NA	NA	2	3	2	-1	1	1000	0.5	1000
3.08289	0.976172	-1.50822	NA	0.0276297	-0.0238284	-1.75411	NA	3	3	2	-1	1	1000	0.5	1000
3.08289	0.549666	NA	-0.466398	0.0276297	-0.450334	NA	0.533602	4	3	2	-1	1	1000	0.5	1000
3.08289	0.976172	-1.50822	NA	0.0276297	-0.0238284	-1.75411	NA	5	3	2	-1	1	1000	0.5	1000
3.08289	NA	1.94374	-1.06748	0.0276297	NA	-0.0281277	-0.0674762	6	3	2	-1	1	1000	0.5	1000
4.22291	NA	NA	NA	0.407638	NA	NA	NA	1	3	2	-1	1	1000	0.5	1000
3.02155	0.619044	NA	NA	0.00718269	-0.380956	NA	NA	2	3	2	-1	1	1000	0.5	1000
3.07721	0.872859	-1.06001	NA	0.0257359	-0.127141	-1.53	NA	3	3	2	-1	1	1000	0.5	1000
3.07721	0.583196	NA	-0.358141	0.0257359	-0.416804	NA	0.641859	4	3	2	-1	1	1000	0.5	1000
3.07721	0.872859	-1.06001	NA	0.0257359	-0.127141	-1.53	NA	5	3	2	-1	1	1000	0.5	1000
3.07721	NA	2.13418	-1.07921	0.0257359	NA	0.0670899	-0.079208	6	3	2	-1	1	1000	0.5	1000
4.01994	NA	NA	NA	0.339981	NA	NA	NA	1	3	2	-1	1	1000	0.5	1000
2.99127	0.631682	NA	NA	-0.00290977	-0.368318	NA	NA	2	3	2	-1	1	1000	0.5	1000
3.04401	0.93475	-1.21398	NA	0.0146699	-0.0652496	-1.60699	NA	3	3	2	-1	1	1000	0.5	1000
3.04401	0.588574	NA	-0.373707	0.0146699	-0.411426	NA	0.626293	4	3	2	-1	1	1000	0.5	1000
3.04401	0.93475	-1.21398	NA	0.0146699	-0.0652496	-1.60699	NA	5	3	2	-1	1	1000	0.5	1000
3.04401	NA	2.06402	-1.00909	0.0146699	NA	0.0320112	-0.00909041	6	3	2	-1	1	1000	0.5	1000
4.11964	NA	NA	NA	0.373214	NA	NA	NA	1	3	2	-1	1	1000	0.5	1000
3.01999	0.606473	NA	NA	0.00666453	-0.393527	NA	NA	2	3	2	-1	1	1000	0.5	1000
3.07279	0.883738	-1.11984	NA	0.0242618	-0.116262	-1.55992	NA	3	3	2	-1	1	1000	0.5	1000
3.07279	0.575349	NA	-0.35617	0.0242618	-0.424651	NA	0.64383	4	3	2	-1	1	1000	0.5	1000
3.07279	0.883738	-1.11984	NA	0.0242618	-0.116262	-1.55992	NA	5	3	2	-1	1	1000	0.5	1000
3.07279	NA	2.08925	-1.02066	0.0242618	NA	0.0446237	-0.0206622	6	3	2	-1	1	1000	0.5	1000
4.00371	NA	NA	NA	0.334571	NA	NA	NA	1	3	2	-1	1	1000	0.5	1000
3.03966	0.632508	NA	NA	0.0132191	-0.367492	NA	NA	2	3	2	-1	1	1000	0.5	1000
3.10988	1.00928	-1.41767	NA	0.0366258	0.00927816	-1.70883	NA	3	3	2	-1	1	1000	0.5	1000
3.10988	0.593639	NA	-0.421943	0.0366258	-0.406361	NA	0.578057	4	3	2	-1	1	1000	0.5	1000
3.10988	1.00928	-1.41767	NA	0.0366258	0.00927816	-1.70883	NA	5	3	2	-1	1	1000	0.5	1000
3.10988	NA	2.0248	-1.02459	0.0366258	NA	0.0123986	-0.0245862	6	3	2	-1	1	1000	0.5	1000
3.98996	NA	NA	NA	0.329986	NA	NA	NA	1	3	2	-1	1	1000	0.5	1000
2.92236	0.641676	NA	NA	-0.0258793	-0.358324	NA	NA	2	3	2	-1	1	1000	0.5	1000
2.99238	1.04853	-1.54512	NA	-0.00254089	0.0485288	-1.77256	NA	3	3	2	-1	1	1000	0.5	1000
2.99238	0.595185	NA	-0.420064	-0.00254089	-0.404815	NA	0.579936	4	3	2	-1	1	1000	0.5	1000
2.99238	1.04853	-1.54512	NA	-0.00254089	0.0485288	-1.77256	NA	5	3	2	-1	1	1000	0.5	1000
2.99238	NA	2.02855	-0.971555	-0.00254089	NA	0.0142765	0.0284452	6	3	2	-1	1	1000	0.5	1000
4.05508	NA	NA	NA	0.351693	NA	NA	NA	1	3	2	-1	1	1000	0.5	1000
2.93035	0.623127	NA	NA	-0.0232161	-0.376873	NA	NA	2	3	2	-1	1	1000	0.5	1000
2.98523	0.942281	-1.34754	NA	-0.0049244	-0.0577193	-1.67377	NA	3	3	2	-1	1	1000	0.5	1000
2.98523	0.577752	NA	-0.386057	-0.0049244	-0.422248	NA	0.613943	4	3	2	-1	1	1000	0.5	1000
2.98523	0.942281	-1.34754	NA	-0.0049244	-0.0577193	-1.67377	NA	5	3	2	-1	1	1000	0.5	1000
2.98523	NA	2.13576	-0.997929	-0.0049244	NA	0.0678781	0.00207053	6	3	2	-1	1	1000	0.5	1000
4.04727	NA	NA	NA	0.34909	NA	NA	NA	1	3	2	-1	1	1000	0.5	1000
2.941	0.610599	NA	NA	-0.0196664	-0.389401	NA	NA	2	3	2	-1	1	1000	0.5	1000
3.00177	0.932506	-1.26842	NA	0.000590236	-0.0674942	-1.63421	NA	3	3	2	-1	1	1000	0.5	1000
3.00177	0.567945	NA	-0.393626	0.000590236	-0.432055	NA	0.606374	4	3	2	-1	1	1000	0.5	1000
3.00177	0.932506	-1.26842	NA	0.000590236	-0.0674942	-1.63421	NA	5	3	2	-1	1	1000	0.5	1000
3.00177	NA	1.97605	-1.00685	0.000590236	NA	-0.0119757	-0.00684987	6	3	2	-1	1	1000	0.5	1000
4.10551	NA	NA	NA	0.368503	NA	NA	NA	1	3	2	-1	1	1000	0.5	1000
3.04007	0.613457	NA	NA	0.0133553	-0.386543	NA	NA	2	3	2	-1	1	1000	0.5	1000
3.12654	1.01419	-1.55168	NA	0.0421795	0.0141892	-1.77584	NA	3	3	2	-1	1	1000	0.5	1000
3.12654	0.566173	NA	-0.468857	0.0421795	-0.433827	NA	0.531143	4	3	2	-1	1	1000	0.5	1000
3.12654	1.01419	-1.55168	NA	0.0421795	0.0141892	-1.77584	NA	5	3	2	-1	1	1000	0.5	1000
3.12654	NA	1.96091	-1.06137	0.0421795	NA	-0.0195467	-0.0613673	6	3	2	-1	1	1000	0.5	1000
3.92909	NA	NA	NA	0.309696	NA	NA	NA	1	3	2	-1	1	1000	0.5	1000
2.96954	0.592798	NA	NA	-0.0101529	-0.407202	NA	NA	2	3	2	-1	1	1000	0.5	1000
3.01711	0.895643	-1.13222	NA	0.00570369	-0.104357	-1.56611	NA	3	3	2	-1	1	1000	0.5	1000
3.01711	0.571216	NA	-0.341181	0.00570369	-0.428784	NA	0.658819	4	3	2	-1	1	1000	0.5	1000
3.01711	0.895643	-1.13222	NA	0.00570369	-0.104357	-1.56611	NA	5	3	2	-1	1	1000	0.5	1000
3.01711	NA	1.99349	-0.941897	0.00570369	NA	-0.00325657	0.0581031	6	3	2	-1	1	1000	0.5	1000
4.03596	NA	NA	NA	0.34532	NA	NA	NA	1	3	2	-1	1	1000	0.5	1000
2.97547	0.624843	NA	NA	-0.00817811	-0.375157	NA	NA	2	3	2	-1	1	1000	0.5	1000
3.04763	1.00839	-1.46156	NA	0.0158774	0.00838824	-1.73078	NA	3	3	2	-1	1	1000	0.5	1000
3.04763	0.586917	NA	-0.416299	0.0158774	-0.413083	NA	0.583701	4	3	2	-1	1	1000	0.5	1000
3.04763	1.00839	-1.46156	NA	0.0158774	0.00838824	-1.73078	NA	5	3	2	-1	1	1000	0.5	1000
3.04763	NA	2.03529	-0.996012	0.0158774	NA	0.0176431	0.00398816	6	3	2	-1	1	1000	0.5	1000
3.94119	NA	NA	NA	0.31373	NA	NA	NA	1	3	2	-1	1	1000	0.5	1000
2.86767	0.603737	NA	NA	-0.0441086	-0.396263	NA	NA	2	3	2	-1	1	1000	0.5	1000
2.94397	0.998442	-1.54422	NA	-0.0186751	-0.00155828	-1.77211	NA	3	3	2	-1	1	1000	0.5	1000
2.94397	0.564615	NA	-0.431558	-0.0186751	-0.435385	NA	0.568442	4	3	2	-1	1	1000	0.5	1000
2.94397	0.998442	-1.54422	NA	-0.0186751	-0.00155828	-1.77211	NA	5	3	2	-1	1	1000	0.5	1000
2.94397	NA	2.00977	-0.99322	-0.0186751	NA	0.00488535	0.00678028	6	3	2	-1	1	1000	0.5	1000
4.02344	NA	NA	NA	0.341147	NA	NA	NA	1	3	2	-1	1	1000	0.5	1000
2.95282	0.59925	NA	NA	-0.0157274	-0.40075	NA	NA	2	3	2	-1	1	1000	0.5	1000
3.02562	0.976562	-1.45126	NA	0.00854141	-0.0234385	-1.72563	NA	3	3	2	-1	1	1000	0.5	1000
3.02562	0.566219	NA	-0.415695	0.00854141	-0.433781	NA	0.584305	4	3	2	-1	1	1000	0.5	1000
3.02562	0.976562	-1.45126	NA	0.00854141	-0.0234385	-1.72563	NA	5	3	2	-1	1	1000	0.5	1000
3.02562	NA	2.00255	-0.989298	0.00854141	NA	0.00127353	0.0107017	6	3	2	-1	1	1000	0.5	1000
3.97134	NA	NA	NA	0.32378	NA	NA	NA	1	3	2	-1	1	1000	0.5	1000
2.87874	0.637014	NA	NA	-0.040419	-0.362986	NA	NA	2	3	2	-1	1	1000	0.5	1000
2.95932	1.07733	-1.72553	NA	-0.0135608	0.0773275	-1.86276	NA	3	3	2	-1	1	1000	0.5	1000
2.95932	0.588164	NA	-0.454519	-0.0135608	-0.411836	NA	0.545481	4	3	2	-1	1	1000	0.5	1000
2.95932	1.07733	-1.72553	NA	-0.0135608	0.0773275	-1.86276	NA	5	3	2	-1	1	1000	0.5	1000
2.95932	NA	2.07475	-1.00103	-0.0135608	NA	0.0373762	-0.00102693	6	3	2	-1	1	1000	0.5	1000
3.93817	NA	NA	NA	0.312724	NA	NA	NA	1	3	2	-1	1	1000	0.5	1000
2.94036	0.611827	NA	NA	-0.0198791	-0.388173	NA	NA	2	3	2	-1	1	1000	0.5	1000
3.02455	1.01089	-1.52216	NA	0.00818452	0.0108913	-1.76108	NA	3	3	2	-1	1	1000	0.5	1000
3.02455	0.576428	NA	-0.455352	0.00818452	-0.423572	NA	0.544648	4	3	2	-1	1	1000	0.5	1000
3.02455	1.01089	-1.52216	NA	0.00818452	0.0108913	-1.76108	NA	5	3	2	-1	1	1000	0.5	1000
3.02455	NA	2.01955	-1.05949	0.00818452	NA	0.00977362	-0.0594942	6	3	2	-1	1	1000	0.5	1000
4.00764	NA	NA	NA	0.335879	NA	NA	NA	1	3	2	-1	1	1000	0.5	1000
2.95633	0.598673	NA	NA	-0.0145553	-0.401327	NA	NA	2	3	2	-1	1	1000	0.5	1000
3.03897	1.011	-1.54466	NA	0.01299	0.0110046	-1.77233	NA	3	3	2	-1	1	1000	0.5	1000
3.03897	0.566414	NA	-0.43543	0.01299	-0.433586	NA	0.56457	4	3	2	-1	1	1000	0.5	1000
3.03897	1.011	-1.54466	NA	0.01299	0.0110046	-1.77233	NA	5	3	2	-1	1	1000	0.5	1000
3.03897	NA	1.96791	-0.990175	0.01299	NA	-0.0160432	0.00982529	6	3	2	-1	1	1000	0.5	1000
3.92607	NA	NA	NA	0.308691	NA	NA	NA	1	3	2	-1	1	1000	0.5	1000
2.95997	0.622901	NA	NA	-0.0133449	-0.377099	NA	NA	2	3	2	-1	1	1000	0.5	1000
3.00495	0.922271	-1.16725	NA	0.00164852	-0.0777289	-1.58363	NA	3	3	2	-1	1	1000	0.5	1000
3.00495	0.59041	NA	-0.345032	0.00164852	-0.40959	NA	0.654968	4	3	2	-1	1	1000	0.5	1000
3.00495	0.922271	-1.16725	NA	0.00164852	-0.0777289	-1.58363	NA	5	3	2	-1	1	1000	0.5	1000
3.00495	NA	2.07665	-0.958873	0.00164852	NA	0.038323	0.041127	6	3	2	-1	1	1000	0.5	1000
3.9016	NA	NA	NA	0.300535	NA	NA	NA	1	3	2	-1	1	1000	0.5	1000
2.75659	0.618093	NA	NA	-0.0811383	-0.381907	NA	NA	2	3	2	-1	1	1000	0.5	1000
2.86769	1.23293	-2.47574	NA	-0.0441029	0.232928	-2.23787	NA	3	3	2	-1	1	1000	0.5	1000
2.86769	0.564129	NA	-0.519868	-0.0441029	-0.435871	NA	0.480132	4	3	2	-1	1	1000	0.5	1000
2.86769	1.23293	-2.47574	NA	-0.0441029	0.232928	-2.23787	NA	5	3	2	-1	1	1000	0.5	1000
2.86769	NA	2.08827	-0.958375	-0.0441029	NA	0.0441368	0.0416246	6	3	2	-1	1	1000	0.5	1000
3.99797	NA	NA	NA	0.332658	NA	NA	NA	1	3	2	-1	1	1000	0.5	1000
3.05455	0.611048	NA	NA	0.0181834	-0.388952	NA	NA	2	3	2	-1	1	1000	0.5	1000
3.14341	1.07345	-1.73614	NA	0.0478022	0.0734519	-1.86807	NA	3	3	2	-1	1	1000	0.5	1000
3.14341	0.580674	NA	-0.468661	0.0478022	-0.419326	NA	0.531339	4	3	2	-1	1	1000	0.5	1000
3.14341	1.07345	-1.73614	NA	0.0478022	0.0734519	-1.86807	NA	5	3	2	-1	1	1000	0.5	1000
3.14341	NA	2.04582	-1.02092	0.0478022	NA	0.0229097	-0.0209168	6	3	2	-1	1	1000	0.5	1000
4.02943	NA	NA	NA	0.343142	NA	NA	NA	1	3	2	-1	1	1000	0.5	1000
2.90224	0.618925	NA	NA	-0.0325874	-0.381075	NA	NA	2	3	2	-1	1	1000	0.5	1000
2.98035	0.979162	-1.40063	NA	-0.00655079	-0.0208378	-1.70031	NA	3	3	2	-1	1	1000	0.5	1000
2.98035	0.566678	NA	-0.450983	-0.00655079	-0.433322	NA	0.549017	4	3	2	-1	1	1000	0.5	1000
2.98035	0.979162	-1.40063	NA	-0.00655079	-0.0208378	-1.70031	NA	5	3	2	-1	1	1000	0.5	1000
2.98035	NA	1.9242	-1.07055	-0.00655079	NA	-0.0378996	-0.0705498	6	3	2	-1	1	1000	0.5	1000
3.96324	NA	NA	NA	0.32108	NA	NA	NA	1	3	2	-1	1	1000	0.5	1000
2.86265	0.608346	NA	NA	-0.0457831	-0.391654	NA	NA	2	3	2	-1	1	1000	0.5	1000
2.90043	0.839316	-0.940854	NA	-0.0331894	-0.160684	-1.47043	NA	3	3	2	-1	1	1000	0.5	1000
2.90043	0.578238	NA	-0.306999	-0.0331894	-0.421762	NA	0.693001	4	3	2	-1	1	1000	0.5	1000
2.90043	0.839316	-0.940854	NA	-0.0331894	-0.160684	-1.47043	NA	5	3	2	-1	1	1000	0.5	1000
2.90043	NA	2.08382	-0.986945	-0.0331894	NA	0.0419091	0.0130548	6	3	2	-1	1	1000	0.5	1000
4.33051	NA	NA	NA	0.443505	NA	NA	NA	1	3	2	-1	1	1000	0.5	1000
3.12296	0.614221	NA	NA	0.0409861	-0.385779	NA	NA	2	3	2	-1	1	1000	0.5	1000
3.22012	1.06122	-1.76702	NA	0.0733727	0.0612227	-1.88351	NA	3	3	2	-1	1	1000	0.5	1000
3.22012	0.562074	NA	-0.479674	0.0733727	-0.437926	NA	0.520326	4	3	2	-1	1	1000	0.5	1000
3.22012	1.06122	-1.76702	NA	0.0733727	0.0612227	-1.88351	NA	5	3	2	-1	1	1000	0.5	1000
3.22012	NA	1.98977	-1.01982	0.0733727	NA	-0.00511258	-0.0198178	6	3	2	-1	1	1000	0.5	1000
3.93517	NA	NA	NA	0.311723	NA	NA	NA	1	3	2	-1	1	1000	0.5	1000
2.91419	0.647921	NA	NA	-0.0286045	-0.352079	NA	NA	2	3	2	-1	1	1000	0.5	1000
2.97848	1.06397	-1.61487	NA	-0.00717471	0.0639658	-1.80743	NA	3	3	2	-1	1	1000	0.5	1000
2.97848	0.596807	NA	-0.427681	-0.00717471	-0.403193	NA	0.572319	4	3	2	-1	1	1000	0.5	1000
2.97848	1.06397	-1.61487	NA	-0.00717471	0.0639658	-1.80743	NA	5	3	2	-1	1	1000	0.5	1000
2.97848	NA	2.06304	-0.974054	-0.00717471	NA	0.0315178	0.025946	6	3	2	-1	1	1000	0.5	1000
4.11943	NA	NA	NA	0.373142	NA	NA	NA	1	3	2	-1	1	1000	0.5	1000
3.082	0.597155	NA	NA	0.0273329	-0.402845	NA	NA	2	3	2	-1	1	1000	0.5	1000
3.17848	1.06296	-1.75026	NA	0.0594925	0.062961	-1.87513	NA	3	3	2	-1	1	1000	0.5	1000
3.17848	0.561178	NA	-0.46896	0.0594925	-0.438822	NA	0.53104	4	3	2	-1	1	1000	0.5	1000
3.17848	1.06296	-1.75026	NA	0.0594925	0.062961	-1.87513	NA	5	3	2	-1	1	1000	0.5	1000
3.17848	NA	1.95744	-0.993429	0.0594925	NA	-0.0212813	0.00657078	6	3	2	-1	1	1000	0.5	1000
3.89747	NA	NA	NA	0.299158	NA	NA	NA	1	3	2	-1	1	1000	0.5	1000
2.83516	0.63378	NA	NA	-0.0549476	-0.36622	NA	NA	2	3	2	-1	1	1000	0.5	1000
2.87651	0.93559	-1.17422	NA	-0.0411643	-0.0644101	-1.58711	NA	3	3	2	-1	1	1000	0.5	1000
2.87651	0.590976	NA	-0.346245	-0.0411643	-0.409024	NA	0.653755	4	3	2	-1	1	1000	0.5	1000
2.87651	0.93559	-1.17422	NA	-0.0411643	-0.0644101	-1.58711	NA	5	3	2	-1	1	1000	0.5	1000
2.87651	NA	2.01367	-0.940019	-0.0411643	NA	0.00683591	0.0599806	6	3	2	-1	1	1000	0.5	1000
3.9388	NA	NA	NA	0.312932	NA	NA	NA	1	3	2	-1	1	1000	0.5	1000
2.81584	0.606407	NA	NA	-0.0613856	-0.393593	NA	NA	2	3	2	-1	1	1000	0.5	1000
2.92916	1.14043	-1.99956	NA	-0.023613	0.140434	-1.99978	NA	3	3	2	-1	1	1000	0.5	1000
2.92916	0.560697	NA	-0.50957	-0.023613	-0.439303	NA	0.49043	4	3	2	-1	1	1000	0.5	1000
2.92916	1.14043	-1.99956	NA	-0.023613	0.140434	-1.99978	NA	5	3	2	-1	1	1000	0.5	1000
2.92916	NA	1.93389	-1.0024	-0.023613	NA	-0.0330532	-0.00240463	6	3	2	-1	1	1000	0.5	1000
3.94929	NA	NA	NA	0.316432	NA	NA	NA	1	3	2	-1	1	1000	0.5	1000
2.92232	0.584499	NA	NA	-0.0258918	-0.415501	NA	NA	2	3	2	-1	1	1000	0.5	1000
3.02187	1.07297	-1.9263	NA	0.00729076	0.0729741	-1.96315	NA	3	3	2	-1	1	1000	0.5	1000
3.02187	0.554462	NA	-0.479402	0.00729076	-0.445538	NA	0.520598	4	3	2	-1	1	1000	0.5	1000
3.02187	1.07297	-1.9263	NA	0.00729076	0.0729741	-1.96315	NA	5	3	2	-1	1	1000	0.5	1000
3.02187	NA	2.05985	-0.992041	0.00729076	NA	0.0299248	0.00795935	6	3	2	-1	1	1000	0.5	1000
4.18269	NA	NA	NA	0.39423	NA	NA	NA	1	3	2	-1	1	1000	0.5	1000
3.15338	0.617846	NA	NA	0.0511279	-0.382154	NA	NA	2	3	2	-1	1	1000	0.5	1000
3.20569	0.932126	-1.30028	NA	0.0685641	-0.0678737	-1.65014	NA	3	3	2	-1	1	1000	0.5	1000
3.20569	0.578499	NA	-0.37215	0.0685641	-0.421501	NA	0.62785	4	3	2	-1	1	1000	0.5	1000
3.20569	0.932126	-1.30028	NA	0.0685641	-0.0678737	-1.65014	NA	5	3	2	-1	1	1000	0.5	1000
3.20569	NA	2.12713	-0.980948	0.0685641	NA	0.0635653	0.0190517	6	3	2	-1	1	1000	0.5	1000
3.81325	NA	NA	NA	0.271085	NA	NA	NA	1	3	2	-1	1	1000	0.5	1000
2.72121	0.643203	NA	NA	-0.0929311	-0.356797	NA	NA	2	3	2	-1	1	1000	0.5	1000
2.80909	1.09886	-1.78421	NA	-0.0636362	0.0988578	-1.8921	NA	3	3	2	-1	1	1000	0.5	1000
2.80909	0.574771	NA	-0.506795	-0.0636362	-0.425229	NA	0.493205	4	3	2	-1	1	1000	0.5	1000
2.80909	1.09886	-1.78421	NA	-0.0636362	0.0988578	-1.8921	NA	5	3	2	-1	1	1000	0.5	1000
2.80909	NA	1.95675	-1.0626	-0.0636362	NA	-0.0216228	-0.062602	6	3	2	-1	1	1000	0.5	1000
4.14825	NA	NA	NA	0.382748	NA	NA	NA	1	3	2	-1	1	1000	0.5	1000
3.09944	0.627768	NA	NA	0.0331457	-0.372232	NA	NA	2	3	2	-1	1	1000	0.5	1000
3.14191	0.890754	-1.02761	NA	0.0473021	-0.109246	-1.5138	NA	3	3	2	-1	1	1000	0.5	1000
3.14191	0.588686	NA	-0.335868	0.0473021	-0.411314	NA	0.664132	4	3	2	-1	1	1000	0.5	1000
3.14191	0.890754	-1.02761	NA	0.0473021	-0.109246	-1.5138	NA	5	3	2	-1	1	1000	0.5	1000
3.14191	NA	2.00266	-0.990427	0.0473021	NA	0.0013295	0.00957338	6	3	2	-1	1	1000	0.5	1000
3.99074	NA	NA	NA	0.330248	NA	NA	NA	1	3	2	-1	1	1000	0.5	1000
2.85347	0.609573	NA	NA	-0.0488425	-0.390427	NA	NA	2	3	2	-1	1	1000	0.5	1000
2.94634	1.10226	-1.86972	NA	-0.0178883	0.102255	-1.93486	NA	3	3	2	-1	1	1000	0.5	1000
2.94634	0.563371	NA	-0.475444	-0.0178883	-0.436629	NA	0.524556	4	3	2	-1	1	1000	0.5	1000
2.94634	1.10226	-1.86972	NA	-0.0178883	0.102255	-1.93486	NA	5	3	2	-1	1	1000	0.5	1000
2.94634	NA	1.95469	-0.972492	-0.0178883	NA	-0.0226571	0.0275078	6	3	2	-1	1	1000	0.5	1000
3.95378	NA	NA	NA	0.317926	NA	NA	NA	1	3	2	-1	1	1000	0.5	1000
2.86038	0.606011	NA	NA	-0.0465397	-0.393989	NA	NA	2	3	2	-1	1	1000	0.5	1000
2.94881	1.064	-1.82119	NA	-0.0170647	0.0640001	-1.91059	NA	3	3	2	-1	1	1000	0.5	1000
2.94881	0.572141	NA	-0.455631	-0.0170647	-0.427859	NA	0.544369	4	3	2	-1	1	1000	0.5	1000
2.94881	1.064	-1.82119	NA	-0.0170647	0.0640001	-1.91059	NA	5	3	2	-1	1	1000	0.5	1000
2.94881	NA	2.11845	-0.985631	-0.0170647	NA	0.0592231	0.0143689	6	3	2	-1	1	1000	0.5	1000
3.93655	NA	NA	NA	0.312182	NA	NA	NA	1	3	2	-1	1	1000	0.5	1000
2.91627	0.584341	NA	NA	-0.0279103	-0.415659	NA	NA	2	3	2	-1	1	1000	0.5	1000
2.98815	0.938177	-1.32484	NA	-0.00395022	-0.0618229	-1.66242	NA	3	3	2	-1	1	1000	0.5	1000
2.98815	0.557478	NA	-0.410698	-0.00395022	-0.442522	NA	0.589302	4	3	2	-1	1	1000	0.5	1000
2.98815	0.938177	-1.32484	NA	-0.00395022	-0.0618229	-1.66242	NA	5	3	2	-1	1	1000	0.5	1000
2.98815	NA	1.94003	-1.01211	-0.00395022	NA	-0.029984	-0.0121064	6	3	2	-1	1	1000	0.5	1000
4.11757	NA	NA	NA	0.372524	NA	NA	NA	1	3	2	-1	1	1000	0.5	1000
3.1597	0.645027	NA	NA	0.0532324	-0.354973	NA	NA	2	3	2	-1	1	1000	0.5	1000
3.18817	0.846608	-0.763054	NA	0.0627238	-0.153392	-1.38153	NA	3	3	2	-1	1	1000	0.5	1000
3.18817	0.617689	NA	-0.27128	0.0627238	-0.382311	NA	0.72872	4	3	2	-1	1	1000	0.5	1000
3.18817	0.846608	-0.763054	NA	0.0627238	-0.153392	-1.38153	NA	5	3	2	-1	1	1000	0.5	1000
3.18817	NA	2.05893	-1.00327	0.0627238	NA	0.0294656	-0.00326942	6	3	2	-1	1	1000	0.5	1000
3.83299	NA	NA	NA	0.277664	NA	NA	NA	1	3	2	-1	1	1000	0.5	1000
2.81551	0.601324	NA	NA	-0.0614967	-0.398676	NA	NA	2	3	2	-1	1	1000	0.5	1000
2.91381	1.11535	-1.92416	NA	-0.0287292	0.11535	-1.96208	NA	3	3	2	-1	1	1000	0.5	1000
2.91381	0.563923	NA	-0.489777	-0.0287292	-0.436077	NA	0.510223	4	3	2	-1	1	1000	0.5	1000
2.91381	1.11535	-1.92416	NA	-0.0287292	0.11535	-1.96208	NA	5	3	2	-1	1	1000	0.5	1000
2.91381	NA	1.96776	-0.990654	-0.0287292	NA	-0.0161188	0.00934617	6	3	2	-1	1	1000	0.5	1000
4.01472	NA	NA	NA	0.338239	NA	NA	NA	1	3	2	-1	1	1000	0.5	1000
2.93213	0.580546	NA	NA	-0.0226243	-0.419454	NA	NA	2	3	2	-1	1	1000	0.5	1000
3.02019	1.01972	-1.66056	NA	0.00673122	0.0197193	-1.83028	NA	3	3	2	-1	1	1000	0.5	1000
3.02019	0.549301	NA	-0.450711	0.00673122	-0.450699	NA	0.549289	4	3	2	-1	1	1000	0.5	1000
3.02019	1.01972	-1.66056	NA	0.00673122	0.0197193	-1.83028	NA	5	3	2	-1	1	1000	0.5	1000
3.02019	NA	1.93901	-0.977002	0.00673122	NA	-0.0304927	0.0229985	6	3	2	-1	1	1000	0.5	1000
4.05974	NA	NA	NA	0.353245	NA	NA	NA	1	3	2	-1	1	1000	0.5	1000
2.97945	0.609942	NA	NA	-0.00685048	-0.390058	NA	NA	2	3	2	-1	1	1000	0.5	1000
3.05309	1.0064	-1.56181	NA	0.0176981	0.00639569	-1.78091	NA	3	3	2	-1	1	1000	0.5	1000
3.05309	0.567209	NA	-0.427011	0.0176981	-0.432791	NA	0.572989	4	3	2	-1	1	1000	0.5	1000
3.05309	1.0064	-1.56181	NA	0.0176981	0.00639569	-1.78091	NA	5	3	2	-1	1	1000	0.5	1000
3.05309	NA	2.01707	-0.978494	0.0176981	NA	0.00853677	0.0215055	6	3	2	-1	1	1000	0.5	1000
4.08019	NA	NA	NA	0.360063	NA	NA	NA	1	3	2	-1	1	1000	0.5	1000
2.98189	0.597129	NA	NA	-0.00603608	-0.402871	NA	NA	2	3	2	-1	1	1000	0.5	1000
3.01983	0.835546	-0.949518	NA	0.00661061	-0.164454	-1.47476	NA	3	3	2	-1	1	1000	0.5	1000
3.01983	0.568095	NA	-0.305759	0.00661061	-0.431905	NA	0.694241	4	3	2	-1	1	1000	0.5	1000
3.01983	0.835546	-0.949518	NA	0.00661061	-0.164454	-1.47476	NA	5	3	2	-1	1	1000	0.5	1000
3.01983	NA	2.01688	-0.955225	0.00661061	NA	0.00844035	0.0447754	6	3	2	-1	1	1000	0.5	1000
4.1343	NA	NA	NA	0.3781	NA	NA	NA	1	3	2	-1	1	1000	0.5	1000
2.95104	0.616596	NA	NA	-0.0163199	-0.383404	NA	NA	2	3	2	-1	1	1000	0.5	1000
3.03841	1.00054	-1.47871	NA	0.0128037	0.000536464	-1.73936	NA	3	3	2	-1	1	1000	0.5	1000
3.03841	0.570128	NA	-0.455945	0.0128037	-0.429872	NA	0.544055	4	3	2	-1	1	1000	0.5	1000
3.03841	1.00054	-1.47871	NA	0.0128037	0.000536464	-1.73936	NA	5	3	2	-1	1	1000	0.5	1000
3.03841	NA	1.95873	-1.0599	0.0128037	NA	-0.0206336	-0.0598987	6	3	2	-1	1	1000	0.5	1000
4.04731	NA	NA	NA	0.349103	NA	NA	NA	1	3	2	-1	1	1000	0.5	1000
2.91078	0.617967	NA	NA	-0.0297415	-0.382033	NA	NA	2	3	2	-1	1	1000	0.5	1000
2.97262	0.977204	-1.41859	NA	-0.00912501	-0.0227959	-1.70929	NA	3	3	2	-1	1	1000	0.5	1000
2.97262	0.583015	NA	-0.387575	-0.00912501	-0.416985	NA	0.612425	4	3	2	-1	1	1000	0.5	1000
2.97262	0.977204	-1.41859	NA	-0.00912501	-0.0227959	-1.70929	NA	5	3	2	-1	1	1000	0.5	1000
2.97262	NA	2.09813	-0.960808	-0.00912501	NA	0.0490634	0.0391922	6	3	2	-1	1	1000	0.5	1000
4.04119	NA	NA	NA	0.347063	NA	NA	NA	1	3	2	-1	1	1000	0.5	1000
2.90241	0.587712	NA	NA	-0.0325289	-0.412288	NA	NA	2	3	2	-1	1	1000	0.5	1000
2.95547	0.861507	-1.10566	NA	-0.0148424	-0.138493	-1.55283	NA	3	3	2	-1	1	1000	0.5	1000
2.95547	0.549758	NA	-0.363216	-0.0148424	-0.450242	NA	0.636784	4	3	2	-1	1	1000	0.5	1000
2.95547	0.861507	-1.10566	NA	-0.0148424	-0.138493	-1.55283	NA	5	3	2	-1	1	1000	0.5	1000
2.95547	NA	1.94979	-1.00374	-0.0148424	NA	-0.0251045	-0.00373604	6	3	2	-1	1	1000	0.5	1000
4.21597	NA	NA	NA	0.405324	NA	NA	NA	1	3	2	-1	1	1000	0.5	1000
3.01197	0.625711	NA	NA	0.00399119	-0.374289	NA	NA	2	3	2	-1	1	1000	0.5	1000
3.08004	0.961021	-1.3341	NA	0.0266813	-0.0389791	-1.66705	NA	3	3	2	-1	1	1000	0.5	1000
3.08004	0.582539	NA	-0.405331	0.0266813	-0.417461	NA	0.594669	4	3	2	-1	1	1000	0.5	1000
3.08004	0.961021	-1.3341	NA	0.0266813	-0.0389791	-1.66705	NA	5	3	2	-1	1	1000	0.5	1000
3.08004	NA	2.05338	-1.02919	0.0266813	NA	0.0266879	-0.029195	6	3	2	-1	1	1000	0.5	1000
4.03088	NA	NA	NA	0.343626	NA	NA	NA	1	3	2	-1	1	1000	0.5	1000
2.90399	0.61542	NA	NA	-0.0320047	-0.38458	NA	NA	2	3	2	-1	1	1000	0.5	1000
2.99031	1.05565	-1.77608	NA	-0.00323011	0.0556476	-1.88804	NA	3	3	2	-1	1	1000	0.5	1000
2.99031	0.560643	NA	-0.47714	-0.00323011	-0.439357	NA	0.52286	4	3	2	-1	1	1000	0.5	1000
2.99031	1.05565	-1.77608	NA	-0.00323011	0.0556476	-1.88804	NA	5	3	2	-1	1	1000	0.5	1000
2.99031	NA	2.01159	-1.01755	-0.00323011	NA	0.00579404	-0.0175505	6	3	2	-1	1	1000	0.5	1000
3.8042	NA	NA	NA	0.268066	NA	NA	NA	1	3	2	-1	1	1000	0.5	1000
2.79763	0.640993	NA	NA	-0.0674579	-0.359007	NA	NA	2	3	2	-1	1	1000	0.5	1000
2.90409	1.23461	-2.15245	NA	-0.0319689	0.234607	-2.07622	NA	3	3	2	-1	1	1000	0.5	1000
2.90409	0.582689	NA	-0.537571	-0.0319689	-0.417311	NA	0.462429	4	3	2	-1	1	1000	0.5	1000
2.90409	1.23461	-2.15245	NA	-0.0319689	0.234607	-2.07622	NA	5	3	2	-1	1	1000	0.5	1000
2.90409	NA	1.92387	-1.01806	-0.0319689	NA	-0.0380629	-0.0180563	6	3	2	-1	1	1000	0.5	1000
3.97472	NA	NA	NA	0.324908	NA	NA	NA	1	3	2	-1	1	1000	0.5	1000
2.96219	0.61249	NA	NA	-0.0126035	-0.38751	NA	NA	2	3	2	-1	1	1000	0.5	1000
3.03176	1.02749	-1.62652	NA	0.0105875	0.0274926	-1.81326	NA	3	3	2	-1	1	1000	0.5	1000
3.03176	0.571217	NA	-0.425515	0.0105875	-0.428783	NA	0.574485	4	3	2	-1	1	1000	0.5	1000
3.03176	1.02749	-1.62652	NA	0.0105875	0.0274926	-1.81326	NA	5	3	2	-1	1	1000	0.5	1000
3.03176	NA	2.03626	-0.958222	0.0105875	NA	0.0181314	0.0417782	6	3	2	-1	1	1000	0.5	1000
4.02724	NA	NA	NA	0.342414	NA	NA	NA	1	3	2	-1	1	1000	0.5	1000
3.02428	0.621304	NA	NA	0.00809174	-0.378696	NA	NA	2	3	2	-1	1	1000	0.5	1000
3.07423	0.90494	-1.12714	NA	0.0247444	-0.09506	-1.56357	NA	3	3	2	-1	1	1000	0.5	1000
3.07423	0.585889	NA	-0.362763	0.0247444	-0.414111	NA	0.637237	4	3	2	-1	1	1000	0.5	1000
3.07423	0.90494	-1.12714	NA	0.0247444	-0.09506	-1.56357	NA	5	3	2	-1	1	1000	0.5	1000
3.07423	NA	2.06983	-1.02892	0.0247444	NA	0.0349137	-0.028924	6	3	2	-1	1	1000	0.5	1000
4.10953	NA	NA	NA	0.369844	NA	NA	NA	1	3	2	-1	1	1000	0.5	1000
3.02182	0.617505	NA	NA	0.00727275	-0.382495	NA	NA	2	3	2	-1	1	1000	0.5	1000
3.09999	0.99684	-1.45085	NA	0.0333292	-0.00315981	-1.72542	NA	3	3	2	-1	1	1000	0.5	1000
3.09999	0.566732	NA	-0.454673	0.0333292	-0.433268	NA	0.545327	4	3	2	-1	1	1000	0.5	1000
3.09999	0.99684	-1.45085	NA	0.0333292	-0.00315981	-1.72542	NA	5	3	2	-1	1	1000	0.5	1000
3.09999	NA	1.91171	-1.05377	0.0333292	NA	-0.0441464	-0.0537727	6	3	2	-1	1	1000	0.5	1000
4.21826	NA	NA	NA	0.406087	NA	NA	NA	1	3	2	-1	1	1000	0.5	1000
3.04361	0.614825	NA	NA	0.0145383	-0.385175	NA	NA	2	3	2	-1	1	1000	0.5	1000
3.1387	1.11604	-1.96782	NA	0.046232	0.116042	-1.98391	NA	3	3	2	-1	1	1000	0.5	1000
3.1387	0.558281	NA	-0.494525	0.046232	-0.441719	NA	0.505475	4	3	2	-1	1	1000	0.5	1000
3.1387	1.11604	-1.96782	NA	0.046232	0.116042	-1.98391	NA	5	3	2	-1	1	1000	0.5	1000
3.1387	NA	1.96966	-0.989512	0.046232	NA	-0.0151702	0.0104879	6	3	2	-1	1	1000	0.5	1000
4.00572	NA	NA	NA	0.33524	NA	NA	NA	1	3	2	-1	1	1000	0.5	1000
3.01864	0.593743	NA	NA	0.00621215	-0.406257	NA	NA	2	3	2	-1	1	1000	0.5	1000
3.11557	1.0786	-1.79773	NA	0.0385235	0.0785991	-1.89886	NA	3	3	2	-1	1	1000	0.5	1000
3.11557	0.565503	NA	-0.472354	0.0385235	-0.434497	NA	0.527646	4	3	2	-1	1	1000	0.5	1000
3.11557	1.0786	-1.79773	NA	0.0385235	0.0785991	-1.89886	NA	5	3	2	-1	1	1000	0.5	1000
3.11557	NA	1.98134	-0.992953	0.0385235	NA	-0.00932988	0.00704684	6	3	2	-1	1	1000	0.5	1000
3.90675	NA	NA	NA	0.30225	NA	NA	NA	1	3	2	-1	1	1000	0.5	1000
2.7973	0.580117	NA	NA	-0.0675677	-0.419883	NA	NA	2	3	2	-1	1	1000	0.5	1000
2.88622	1.0492	-1.80038	NA	-0.0379266	0.0492008	-1.90019	NA	3	3	2	-1	1	1000	0.5	1000
2.88622	0.549394	NA	-0.451538	-0.0379266	-0.450606	NA	0.548462	4	3	2	-1	1	1000	0.5	1000
2.88622	1.0492	-1.80038	NA	-0.0379266	0.0492008	-1.90019	NA	5	3	2	-1	1	1000	0.5	1000
2.88622	NA	1.979	-0.947874	-0.0379266	NA	-0.0105024	0.052126	6	3	2	-1	1	1000	0.5	1000
4.0702	NA	NA	NA	0.356732	NA	NA	NA	1	3	2	-1	1	1000	0.5	1000
2.98277	0.596802	NA	NA	-0.00574212	-0.403198	NA	NA	2	3	2	-1	1	1000	0.5	1000
3.05082	0.957025	-1.41511	NA	0.01694	-0.0429754	-1.70756	NA	3	3	2	-1	1	1000	0.5	1000
3.05082	0.563496	NA	-0.401056	0.01694	-0.436504	NA	0.598944	4	3	2	-1	1	1000	0.5	1000
3.05082	0.957025	-1.41511	NA	0.01694	-0.0429754	-1.70756	NA	5	3	2	-1	1	1000	0.5	1000
3.05082	NA	2.0263	-0.975329	0.01694	NA	0.0131508	0.0246711	6	3	2	-1	1	1000	0.5	1000
4.00474	NA	NA	NA	0.334915	NA	NA	NA	1	3	2	-1	1	1000	0.5	1000
2.91858	0.611712	NA	NA	-0.0271415	-0.388288	NA	NA	2	3	2	-1	1	1000	0.5	1000
3.01518	1.09309	-1.98363	NA	0.00506146	0.093095	-1.99182	NA	3	3	2	-1	1	1000	0.5	1000
3.01518	0.555512	NA	-0.499496	0.00506146	-0.444488	NA	0.500504	4	3	2	-1	1	1000	0.5	1000
3.01518	1.09309	-1.98363	NA	0.00506146	0.093095	-1.99182	NA	5	3	2	-1	1	1000	0.5	1000
3.01518	NA	2.04979	-1.01565	0.00506146	NA	0.0248927	-0.0156509	6	3	2	-1	1	1000	0.5	1000
3.9719	NA	NA	NA	0.323966	NA	NA	NA	1	3	2	-1	1	1000	0.5	1000
2.9528	0.636856	NA	NA	-0.0157324	-0.363144	NA	NA	2	3	2	-1	1	1000	0.5	1000
3.00079	0.924519	-1.1228	NA	0.000263803	-0.0754806	-1.5614	NA	3	3	2	-1	1	1000	0.5	1000
3.00079	0.596663	NA	-0.361617	0.000263803	-0.403337	NA	0.638383	4	3	2	-1	1	1000	0.5	1000
3.00079	0.924519	-1.1228	NA	0.000263803	-0.0754806	-1.5614	NA	5	3	2	-1	1	1000	0.5	1000
3.00079	NA	2.04337	-1.01972	0.000263803	NA	0.0216869	-0.0197181	6	3	2	-1	1	1000	0.5	1000
4.01339	NA	NA	NA	0.337795	NA	NA	NA	1	3	2	-1	1	1000	0.5	1000
2.94258	0.603304	NA	NA	-0.0191403	-0.396696	NA	NA	2	3	2	-1	1	1000	0.5	1000
3.0048	0.9304	-1.26461	NA	0.00160079	-0.0696004	-1.63231	NA	3	3	2	-1	1	1000	0.5	1000
3.0048	0.572605	NA	-0.384276	0.00160079	-0.427395	NA	0.615724	4	3	2	-1	1	1000	0.5	1000
3.0048	0.9304	-1.26461	NA	0.00160079	-0.0696004	-1.63231	NA	5	3	2	-1	1	1000	0.5	1000
3.0048	NA	2.02386	-0.999261	0.00160079	NA	0.0119286	0.000739224	6	3	2	-1	1	1000	0.5	1000
3.96624	NA	NA	NA	0.32208	NA	NA	NA	1	3	2	-1	1	1000	0.5	1000
2.95023	0.615504	NA	NA	-0.0165904	-0.384496	NA	NA	2	3	2	-1	1	1000	0.5	1000
3.03277	1.07497	-1.75297	NA	0.0109219	0.0749703	-1.87648	NA	3	3	2	-1	1	1000	0.5	1000
3.03277	0.582537	NA	-0.44283	0.0109219	-0.417463	NA	0.55717	4	3	2	-1	1	1000	0.5	1000
3.03277	1.07497	-1.75297	NA	0.0109219	0.0749703	-1.87648	NA	5	3	2	-1	1	1000	0.5	1000
3.03277	NA	2.07372	-0.966689	0.0109219	NA	0.0368616	0.0333109	6	3	2	-1	1	1000	0.5	1000
4.07003	NA	NA	NA	0.356678	NA	NA	NA	1	3	2	-1	1	1000	0.5	1000
2.93629	0.588253	NA	NA	-0.021237	-0.411747	NA	NA	2	3	2	-1	1	1000	0.5	1000
2.97492	0.810234	-0.87911	NA	-0.008359	-0.189766	-1.43955	NA	3	3	2	-1	1	1000	0.5	1000
2.97492	0.55914	NA	-0.303292	-0.008359	-0.44086	NA	0.696708	4	3	2	-1	1	1000	0.5	1000
2.97492	0.810234	-0.87911	NA	-0.008359	-0.189766	-1.43955	NA	5	3	2	-1	1	1000	0.5	1000
2.97492	NA	1.95762	-0.97867	-0.008359	NA	-0.0211909	0.0213305	6	3	2	-1	1	1000	0.5	1000
3.95341	NA	NA	NA	0.317802	NA	NA	NA	1	3	2	-1	1	1000	0.5	1000
2.89476	0.626222	NA	NA	-0.0350789	-0.373778	NA	NA	2	3	2	-1	1	1000	0.5	1000
2.97325	1.02051	-1.57398	NA	-0.00891716	0.0205128	-1.78699	NA	3	3	2	-1	1	1000	0.5	1000
2.97325	0.582237	NA	-0.448455	-0.00891716	-0.417763	NA	0.551545	4	3	2	-1	1	1000	0.5	1000
2.97325	1.02051	-1.57398	NA	-0.00891716	0.0205128	-1.78699	NA	5	3	2	-1	1	1000	0.5	1000
2.97325	NA	2.09098	-1.04421	-0.00891716	NA	0.0454924	-0.0442139	6	3	2	-1	1	1000	0.5	1000
3.8995	NA	NA	NA	0.299832	NA	NA	NA	1	3	2	-1	1	1000	0.5	1000
2.82322	0.602055	NA	NA	-0.0589283	-0.397945	NA	NA	2	3	2	-1	1	1000	0.5	1000
2.91591	1.04776	-1.67379	NA	-0.0280295	0.0477552	-1.83689	NA	3	3	2	-1	1	1000	0.5	1000
2.91591	0.559288	NA	-0.481841	-0.0280295	-0.440712	NA	0.518159	4	3	2	-1	1	1000	0.5	1000
2.91591	1.04776	-1.67379	NA	-0.0280295	0.0477552	-1.83689	NA	5	3	2	-1	1	1000	0.5	1000
2.91591	NA	1.91647	-1.03354	-0.0280295	NA	-0.041767	-0.0335422	6	3	2	-1	1	1000	0.5	1000
3.85675	NA	NA	NA	0.285584	NA	NA	NA	1	3	2	-1	1	1000	0.5	1000
2.86417	0.627429	NA	NA	-0.0452761	-0.372571	NA	NA	2	3	2	-1	1	1000	0.5	1000
2.9133	0.933157	-1.18325	NA	-0.0289013	-0.0668427	-1.59162	NA	3	3	2	-1	1	1000	0.5	1000
2.9133	0.583825	NA	-0.373798	-0.0289013	-0.416175	NA	0.626202	4	3	2	-1	1	1000	0.5	1000
2.9133	0.933157	-1.18325	NA	-0.0289013	-0.0668427	-1.59162	NA	5	3	2	-1	1	1000	0.5	1000
2.9133	NA	1.97751	-0.998511	-0.0289013	NA	-0.0112453	0.00148949	6	3	2	-1	1	1000	0.5	1000
4.03117	NA	NA	NA	0.343722	NA	NA	NA	1	3	2	-1	1	1000	0.5	1000
3.00623	0.606081	NA	NA	0.00207592	-0.393919	NA	NA	2	3	2	-1	1	1000	0.5	1000
3.0643	0.944417	-1.27925	NA	0.0214347	-0.0555834	-1.63962	NA	3	3	2	-1	1	1000	0.5	1000
3.0643	0.576361	NA	-0.374433	0.0214347	-0.423639	NA	0.625567	4	3	2	-1	1	1000	0.5	1000
3.0643	0.944417	-1.27925	NA	0.0214347	-0.0555834	-1.63962	NA	5	3	2	-1	1	1000	0.5	1000
3.0643	NA	2.00325	-0.960782	0.0214347	NA	0.00162512	0.0392183	6	3	2	-1	1	1000	0.5	1000
4.06442	NA	NA	NA	0.354807	NA	NA	NA	1	3	2	-1	1	1000	0.5	1000
2.90255	0.61067	NA	NA	-0.0324842	-0.38933	NA	NA	2	3	2	-1	1	1000	0.5	1000
2.99005	1.06988	-1.80296	NA	-0.00331735	0.0698788	-1.90148	NA	3	3	2	-1	1	1000	0.5	1000
2.99005	0.559947	NA	-0.468526	-0.00331735	-0.440053	NA	0.531474	4	3	2	-1	1	1000	0.5	1000
2.99005	1.06988	-1.80296	NA	-0.00331735	0.0698788	-1.90148	NA	5	3	2	-1	1	1000	0.5	1000
2.99005	NA	1.9798	-0.983007	-0.00331735	NA	-0.0101003	0.0169932	6	3	2	-1	1	1000	0.5	1000
4.0162	NA	NA	NA	0.338732	NA	NA	NA	1	3	2	-1	1	1000	0.5	1000
2.92029	0.604567	NA	NA	-0.0265687	-0.395433	NA	NA	2	3	2	-1	1	1000	0.5	1000
2.98102	0.900936	-1.21454	NA	-0.00632707	-0.099064	-1.60727	NA	3	3	2	-1	1	1000	0.5	1000
2.98102	0.575039	NA	-0.37688	-0.00632707	-0.424961	NA	0.62312	4	3	2	-1	1	1000	0.5	1000
2.98102	0.900936	-1.21454	NA	-0.00632707	-0.099064	-1.60727	NA	5	3	2	-1	1	1000	0.5	1000
2.98102	NA	2.14304	-1.04188	-0.00632707	NA	0.0715193	-0.0418776	6	3	2	-1	1	1000	0.5	1000
4.05825	NA	NA	NA	0.352751	NA	NA	NA	1	3	2	-1	1	1000	0.5	1000
2.92558	0.586713	NA	NA	-0.0248057	-0.413287	NA	NA	2	3	2	-1	1	1000	0.5	1000
3.00426	0.947158	-1.43644	NA	0.00142121	-0.0528417	-1.71822	NA	3	3	2	-1	1	1000	0.5	1000
3.00426	0.544407	NA	-0.437253	0.00142121	-0.455593	NA	0.562747	4	3	2	-1	1	1000	0.5	1000
3.00426	0.947158	-1.43644	NA	0.00142121	-0.0528417	-1.71822	NA	5	3	2	-1	1	1000	0.5	1000
3.00426	NA	1.94167	-1.0283	0.00142121	NA	-0.0291665	-0.0282971	6	3	2	-1	1	1000	0.5	1000
4.17441	NA	NA	NA	0.391469	NA	NA	NA	1	3	2	-1	1	1000	0.5	1000
3.06324	0.588555	NA	NA	0.0210813	-0.411445	NA	NA	2	3	2	-1	1	1000	0.5	1000
3.16225	1.01179	-1.64342	NA	0.0540826	0.0117925	-1.82171	NA	3	3	2	-1	1	1000	0.5	1000
3.16225	0.538298	NA	-0.489191	0.0540826	-0.461702	NA	0.510809	4	3	2	-1	1	1000	0.5	1000
3.16225	1.01179	-1.64342	NA	0.0540826	0.0117925	-1.82171	NA	5	3	2	-1	1	1000	0.5	1000
3.16225	NA	1.86834	-1.04533	0.0540826	NA	-0.0658315	-0.0453334	6	3	2	-1	1	1000	0.5	1000
3.90333	NA	NA	NA	0.301109	NA	NA	NA	1	3	2	-1	1	1000	0.5	1000
2.81221	0.61341	NA	NA	-0.0625974	-0.38659	NA	NA	2	3	2	-1	1	1000	0.5	1000
2.88996	1.00109	-1.49196	NA	-0.0366815	0.00109017	-1.74598	NA	3	3	2	-1	1	1000	0.5	1000
2.88996	0.565858	NA	-0.44542	-0.0366815	-0.434142	NA	0.55458	4	3	2	-1	1	1000	0.5	1000
2.88996	1.00109	-1.49196	NA	-0.0366815	0.00109017	-1.74598	NA	5	3	2	-1	1	1000	0.5	1000
2.88996	NA	1.93974	-1.02452	-0.0366815	NA	-0.0301278	-0.0245237	6	3	2	-1	1	1000	0.5	1000
3.9285	NA	NA	NA	0.3095	NA	NA	NA	1	3	2	-1	1	1000	0.5	1000
2.97165	0.59781	NA	NA	-0.00945166	-0.40219	NA	NA	2	3	2	-1	1	1000	0.5	1000
3.01942	0.873063	-1.02522	NA	0.00647322	-0.126937	-1.51261	NA	3	3	2	-1	1	1000	0.5	1000
3.01942	0.571325	NA	-0.345997	0.00647322	-0.428675	NA	0.654003	4	3	2	-1	1	1000	0.5	1000
3.01942	0.873063	-1.02522	NA	0.00647322	-0.126937	-1.51261	NA	5	3	2	-1	1	1000	0.5	1000
3.01942	NA	1.9412	-1.00112	0.00647322	NA	-0.0294015	-0.00112383	6	3	2	-1	1	1000	0.5	1000
3.98915	NA	NA	NA	0.329715	NA	NA	NA	1	3	2	-1	1	1000	0.5	1000
2.89955	0.599816	NA	NA	-0.0334834	-0.400184	NA	NA	2	3	2	-1	1	1000	0.5	1000
2.98001	1.04682	-1.70677	NA	-0.00666271	0.0468174	-1.85339	NA	3	3	2	-1	1	1000	0.5	1000
2.98001	0.558256	NA	-0.445016	-0.00666271	-0.441744	NA	0.554984	4	3	2	-1	1	1000	0.5	1000
2.98001	1.04682	-1.70677	NA	-0.00666271	0.0468174	-1.85339	NA	5	3	2	-1	1	1000	0.5	1000
2.98001	NA	1.95025	-0.953514	-0.00666271	NA	-0.0248751	0.0464865	6	3	2	-1	1	1000	0.5	1000
3.96319	NA	NA	NA	0.321064	NA	NA	NA	1	3	2	-1	1	1000	0.5	1000
2.87717	0.60715	NA	NA	-0.0409448	-0.39285	NA	NA	2	3	2	-1	1	1000	0.5	1000
2.96958	1.08662	-1.80516	NA	-0.01014	0.0866175	-1.90258	NA	3	3	2	-1	1	1000	0.5	1000
2.96958	0.559946	NA	-0.479473	-0.01014	-0.440054	NA	0.520527	4	3	2	-1	1	1000	0.5	1000
2.96958	1.08662	-1.80516	NA	-0.01014	0.0866175	-1.90258	NA	5	3	2	-1	1	1000	0.5	1000
2.96958	NA	1.91921	-0.989238	-0.01014	NA	-0.0403954	0.0107617	6	3	2	-1	1	1000	0.5	1000
4.18524	NA	NA	NA	0.395081	NA	NA	NA	1	3	2	-1	1	1000	0.5	1000
3.08352	0.587958	NA	NA	0.0278386	-0.412042	NA	NA	2	3	2	-1	1	1000	0.5	1000
3.14184	0.888858	-1.21838	NA	0.0472785	-0.111142	-1.60919	NA	3	3	2	-1	1	1000	0.5	1000
3.14184	0.553924	NA	-0.375929	0.0472785	-0.446076	NA	0.624071	4	3	2	-1	1	1000	0.5	1000
3.14184	0.888858	-1.21838	NA	0.0472785	-0.111142	-1.60919	NA	5	3	2	-1	1	1000	0.5	1000
3.14184	NA	2.01499	-0.997653	0.0472785	NA	0.00749585	0.00234721	6	3	2	-1	1	1000	0.5	1000
4.10705	NA	NA	NA	0.369017	NA	NA	NA	1	3	2	-1	1	1000	0.5	1000
2.98324	0.617174	NA	NA	-0.00558584	-0.382826	NA	NA	2	3	2	-1	1	1000	0.5	1000
3.04234	0.968357	-1.39788	NA	0.0141144	-0.0316433	-1.69894	NA	3	3	2	-1	1	1000	0.5	1000
3.04234	0.573079	NA	-0.394879	0.0141144	-0.426921	NA	0.605121	4	3	2	-1	1	1000	0.5	1000
3.04234	0.968357	-1.39788	NA	0.0141144	-0.0316433	-1.69894	NA	5	3	2	-1	1	1000	0.5	1000
3.04234	NA	2.02667	-0.967381	0.0141144	NA	0.0133361	0.0326188	6	3	2	-1	1	1000	0.5	1000
3.97015	NA	NA	NA	0.323382	NA	NA	NA	1	3	2	-1	1	1000	0.5	1000
2.94143	0.638472	NA	NA	-0.0195229	-0.361528	NA	NA	2	3	2	-1	1	1000	0.5	1000
2.99946	0.996504	-1.41754	NA	-0.000179172	-0.00349639	-1.70877	NA	3	3	2	-1	1	1000	0.5	1000
2.99946	0.599484	NA	-0.3882	-0.000179172	-0.400516	NA	0.6118	4	3	2	-1	1	1000	0.5	1000
2.99946	0.996504	-1.41754	NA	-0.000179172	-0.00349639	-1.70877	NA	5	3	2	-1	1	1000	0.5	1000
2.99946	NA	2.14043	-0.974367	-0.000179172	NA	0.0702156	0.0256334	6	3	2	-1	1	1000	0.5	1000
3.9992	NA	NA	NA	0.333068	NA	NA	NA	1	3	2	-1	1	1000	0.5	1000
2.90455	0.605087	NA	NA	-0.0318169	-0.394913	NA	NA	2	3	2	-1	1	1000	0.5	1000
2.98715	1.04738	-1.65479	NA	-0.0042826	0.0473816	-1.82739	NA	3	3	2	-1	1	1000	0.5	1000
2.98715	0.557127	NA	-0.45732	-0.0042826	-0.442873	NA	0.54268	4	3	2	-1	1	1000	0.5	1000
2.98715	1.04738	-1.65479	NA	-0.0042826	0.0473816	-1.82739	NA	5	3	2	-1	1	1000	0.5	1000
2.98715	NA	1.88051	-0.977022	-0.0042826	NA	-0.0597461	0.0229782	6	3	2	-1	1	1000	0.5	1000
3.96622	NA	NA	NA	0.322074	NA	NA	NA	1	3	2	-1	1	1000	0.5	1000
2.89244	0.61304	NA	NA	-0.0358543	-0.38696	NA	NA	2	3	2	-1	1	1000	0.5	1000
2.96101	0.965952	-1.39058	NA	-0.0129958	-0.0340476	-1.69529	NA	3	3	2	-1	1	1000	0.5	1000
2.96101	0.57483	NA	-0.41181	-0.0129958	-0.42517	NA	0.58819	4	3	2	-1	1	1000	0.5	1000
2.96101	0.965952	-1.39058	NA	-0.0129958	-0.0340476	-1.69529	NA	5	3	2	-1	1	1000	0.5	1000
2.96101	NA	2.04373	-1.01705	-0.0129958	NA	0.0218659	-0.0170458	6	3	2	-1	1	1000	0.5	1000
4.07199	NA	NA	NA	0.357328	NA	NA	NA	1	3	2	-1	1	1000	0.5	1000
2.98332	0.627565	NA	NA	-0.00556051	-0.372435	NA	NA	2	3	2	-1	1	1000	0.5	1000
3.02396	0.886935	-1.04353	NA	0.00798773	-0.113065	-1.52176	NA	3	3	2	-1	1	1000	0.5	1000
3.02396	0.586069	NA	-0.335908	0.00798773	-0.413931	NA	0.664092	4	3	2	-1	1	1000	0.5	1000
3.02396	0.886935	-1.04353	NA	0.00798773	-0.113065	-1.52176	NA	5	3	2	-1	1	1000	0.5	1000
3.02396	NA	2.03273	-0.990234	0.00798773	NA	0.0163641	0.00976577	6	3	2	-1	1	1000	0.5	1000
4.09787	NA	NA	NA	0.365957	NA	NA	NA	1	3	2	-1	1	1000	0.5	1000
2.96598	0.610323	NA	NA	-0.0113392	-0.389677	NA	NA	2	3	2	-1	1	1000	0.5	1000
3.03128	0.954093	-1.34374	NA	0.0104271	-0.0459069	-1.67187	NA	3	3	2	-1	1	1000	0.5	1000
3.03128	0.574183	NA	-0.391807	0.0104271	-0.425817	NA	0.608193	4	3	2	-1	1	1000	0.5	1000
3.03128	0.954093	-1.34374	NA	0.0104271	-0.0459069	-1.67187	NA	5	3	2	-1	1	1000	0.5	1000
3.03128	NA	2.03089	-0.98397	0.0104271	NA	0.0154446	0.0160302	6	3	2	-1	1	1000	0.5	1000
4.06888	NA	NA	NA	0.356294	NA	NA	NA	1	3	2	-1	1	1000	0.5	1000
2.90551	0.594795	NA	NA	-0.0314968	-0.405205	NA	NA	2	3	2	-1	1	1000	0.5	1000
2.97406	0.939728	-1.36402	NA	-0.00864756	-0.0602719	-1.68201	NA	3	3	2	-1	1	1000	0.5	1000
2.97406	0.557806	NA	-0.400342	-0.00864756	-0.442194	NA	0.599658	4	3	2	-1	1	1000	0.5	1000
2.97406	0.939728	-1.36402	NA	-0.00864756	-0.0602719	-1.68201	NA	5	3	2	-1	1	1000	0.5	1000
2.97406	NA	1.99219	-0.985051	-0.00864756	NA	-0.003905	0.0149492	6	3	2	-1	1	1000	0.5	1000
3.98402	NA	NA	NA	0.328006	NA	NA	NA	1	3	2	-1	1	1000	0.5	1000
2.97839	0.585874	NA	NA	-0.00720419	-0.414126	NA	NA	2	3	2	-1	1	1000	0.5	1000
3.04618	0.940973	-1.35063	NA	0.0153942	-0.0590268	-1.67532	NA	3	3	2	-1	1	1000	0.5	1000
3.04618	0.551732	NA	-0.410647	0.0153942	-0.448268	NA	0.589353	4	3	2	-1	1	1000	0.5	1000
3.04618	0.940973	-1.35063	NA	0.0153942	-0.0590268	-1.67532	NA	5	3	2	-1	1	1000	0.5	1000
3.04618	NA	1.91447	-0.992722	0.0153942	NA	-0.0427666	0.00727824	6	3	2	-1	1	1000	0.5	1000
3.90734	NA	NA	NA	0.302448	NA	NA	NA	1	3	2	-1	1	1000	0.5	1000
2.91134	0.608822	NA	NA	-0.0295521	-0.391178	NA	NA	2	3	2	-1	1	1000	0.5	1000
2.98251	0.976112	-1.34571	NA	-0.00583056	-0.0238884	-1.67286	NA	3	3	2	-1	1	1000	0.5	1000
2.98251	0.577506	NA	-0.411214	-0.00583056	-0.422494	NA	0.588786	4	3	2	-1	1	1000	0.5	1000
2.98251	0.976112	-1.34571	NA	-0.00583056	-0.0238884	-1.67286	NA	5	3	2	-1	1	1000	0.5	1000
2.98251	NA	1.94969	-1.00699	-0.00583056	NA	-0.0251541	-0.00698817	6	3	2	-1	1	1000	0.5	1000
4.00991	NA	NA	NA	0.336636	NA	NA	NA	1	3	2	-1	1	1000	0.5	1000
2.9581	0.615207	NA	NA	-0.0139665	-0.384793	NA	NA	2	3	2	-1	1	1000	0.5	1000
3.05382	1.14918	-2.01606	NA	0.0179415	0.149183	-2.00803	NA	3	3	2	-1	1	1000	0.5	1000
3.05382	0.581057	NA	-0.476535	0.0179415	-0.418943	NA	0.523465	4	3	2	-1	1	1000	0.5	1000
3.05382	1.14918	-2.01606	NA	0.0179415	0.149183	-2.00803	NA	5	3	2	-1	1	1000	0.5	1000
3.05382	NA	2.06196	-0.963917	0.0179415	NA	0.0309777	0.0360833	6	3	2	-1	1	1000	0.5	1000
3.9333	NA	NA	NA	0.311099	NA	NA	NA	1	3	2	-1	1	1000	0.5	1000
2.90486	0.585426	NA	NA	-0.0317121	-0.414574	NA	NA	2	3	2	-1	1	1000	0.5	1000
2.97648	0.973396	-1.48574	NA	-0.00783836	-0.0266042	-1.74287	NA	3	3	2	-1	1	1000	0.5	1000
2.97648	0.549523	NA	-0.418728	-0.00783836	-0.450477	NA	0.581272	4	3	2	-1	1	1000	0.5	1000
2.97648	0.973396	-1.48574	NA	-0.00783836	-0.0266042	-1.74287	NA	5	3	2	-1	1	1000	0.5	1000
2.97648	NA	1.92616	-0.961581	-0.00783836	NA	-0.0369216	0.0384193	6	3	2	-1	1	1000	0.5	1000
4.04036	NA	NA	NA	0.346786	NA	NA	NA	1	3	2	-1	1	1000	0.5	1000
3.02292	0.631159	NA	NA	0.00763934	-0.368841	NA	NA	2	3	2	-1	1	1000	0.5	1000
3.07317	0.93387	-1.15627	NA	0.0243899	-0.0661296	-1.57814	NA	3	3	2	-1	1	1000	0.5	1000
3.07317	0.587822	NA	-0.368756	0.0243899	-0.412178	NA	0.631244	4	3	2	-1	1	1000	0.5	1000
3.07317	0.93387	-1.15627	NA	0.0243899	-0.0661296	-1.57814	NA	5	3	2	-1	1	1000	0.5	1000
3.07317	NA	1.96413	-0.99515	0.0243899	NA	-0.0179342	0.00484986	6	3	2	-1	1	1000	0.5	1000
4.07469	NA	NA	NA	0.358232	NA	NA	NA	1	3	2	-1	1	1000	0.5	1000
2.92188	0.581252	NA	NA	-0.0260406	-0.418748	NA	NA	2	3	2	-1	1	1000	0.5	1000
3.03199	1.04611	-1.90033	NA	0.0106635	0.0461107	-1.95016	NA	3	3	2	-1	1	1000	0.5	1000
3.03199	0.529716	NA	-0.513934	0.0106635	-0.470284	NA	0.486066	4	3	2	-1	1	1000	0.5	1000
3.03199	1.04611	-1.90033	NA	0.0106635	0.0461107	-1.95016	NA	5	3	2	-1	1	1000	0.5	1000
3.03199	NA	1.94935	-1.04113	0.0106635	NA	-0.0253252	-0.0411268	6	3	2	-1	1	1000	0.5	1000
3.95404	NA	NA	NA	0.318013	NA	NA	NA	1	3	2	-1	1	1000	0.5	1000
2.87857	0.615139	NA	NA	-0.0404775	-0.384861	NA	NA	2	3	2	-1	1	1000	0.5	1000
2.95575	0.99178	-1.46576	NA	-0.0147512	-0.00821986	-1.73288	NA	3	3	2	-1	1	1000	0.5	1000
2.95575	0.571779	NA	-0.436696	-0.0147512	-0.428221	NA	0.563304	4	3	2	-1	1	1000	0.5	1000
2.95575	0.99178	-1.46576	NA	-0.0147512	-0.00821986	-1.73288	NA	5	3	2	-1	1	1000	0.5	1000
2.95575	NA	1.99545	-1.0312	-0.0147512	NA	-0.00227655	-0.0312013	6	3	2	-1	1	1000	0.5	1000
3.96176	NA	NA	NA	0.320588	NA	NA	NA	1	3	2	-1	1	1000	0.5	1000
2.85798	0.593496	NA	NA	-0.0473416	-0.406504	NA	NA	2	3	2	-1	1	1000	0.5	1000
2.95369	1.04484	-1.74625	NA	-0.0154352	0.0448361	-1.87312	NA	3	3	2	-1	1	1000	0.5	1000
2.95369	0.540305	NA	-0.489121	-0.0154352	-0.459695	NA	0.510879	4	3	2	-1	1	1000	0.5	1000
2.95369	1.04484	-1.74625	NA	-0.0154352	0.0448361	-1.87312	NA	5	3	2	-1	1	1000	0.5	1000
2.95369	NA	1.87007	-1.01292	-0.0154352	NA	-0.0649659	-0.0129233	6	3	2	-1	1	1000	0.5	1000
3.95562	NA	NA	NA	0.31854	NA	NA	NA	1	3	2	-1	1	1000	0.5	1000
2.91715	0.615549	NA	NA	-0.0276174	-0.384451	NA	NA	2	3	2	-1	1	1000	0.5	1000
2.948	0.822132	-0.800822	NA	-0.017335	-0.177868	-1.40041	NA	3	3	2	-1	1	1000	0.5	1000
2.948	0.585881	NA	-0.285171	-0.017335	-0.414119	NA	0.714829	4	3	2	-1	1	1000	0.5	1000
2.948	0.822132	-0.800822	NA	-0.017335	-0.177868	-1.40041	NA	5	3	2	-1	1	1000	0.5	1000
2.948	NA	1.98597	-0.992372	-0.017335	NA	-0.00701418	0.00762789	6	3	2	-1	1	1000	0.5	1000
3.85187	NA	NA	NA	0.283958	NA	NA	NA	1	3	2	-1	1	1000	0.5	1000
2.80136	0.612085	NA	NA	-0.0662132	-0.387915	NA	NA	2	3	2	-1	1	1000	0.5	1000
2.87997	1.05379	-1.66214	NA	-0.0400084	0.0537946	-1.83107	NA	3	3	2	-1	1	1000	0.5	1000
2.87997	0.571276	NA	-0.442205	-0.0400084	-0.428724	NA	0.557795	4	3	2	-1	1	1000	0.5	1000
2.87997	1.05379	-1.66214	NA	-0.0400084	0.0537946	-1.83107	NA	5	3	2	-1	1	1000	0.5	1000
2.87997	NA	1.96788	-0.965753	-0.0400084	NA	-0.0160593	0.0342472	6	3	2	-1	1	1000	0.5	1000
3.88724	NA	NA	NA	0.295748	NA	NA	NA	1	3	2	-1	1	1000	0.5	1000
2.96199	0.613637	NA	NA	-0.0126686	-0.386363	NA	NA	2	3	2	-1	1	1000	0.5	1000
3.03571	1.0585	-1.60335	NA	0.0119019	0.0585041	-1.80167	NA	3	3	2	-1	1	1000	0.5	1000
3.03571	0.588662	NA	-0.419732	0.0119019	-0.411338	NA	0.580268	4	3	2	-1	1	1000	0.5	1000
3.03571	1.0585	-1.60335	NA	0.0119019	0.0585041	-1.80167	NA	5	3	2	-1	1	1000	0.5	1000
3.03571	NA	2.00882	-0.945612	0.0119019	NA	0.0044124	0.0543884	6	3	2	-1	1	1000	0.5	1000
3.83038	NA	NA	NA	0.276795	NA	NA	NA	1	3	2	-1	1	1000	0.5	1000
2.80907	0.600371	NA	NA	-0.0636447	-0.399629	NA	NA	2	3	2	-1	1	1000	0.5	1000
2.86928	0.929831	-1.31307	NA	-0.0435723	-0.0701692	-1.65654	NA	3	3	2	-1	1	1000	0.5	1000
2.86928	0.552737	NA	-0.407144	-0.0435723	-0.447263	NA	0.592856	4	3	2	-1	1	1000	0.5	1000
2.86928	0.929831	-1.31307	NA	-0.0435723	-0.0701692	-1.65654	NA	5	3	2	-1	1	1000	0.5	1000
2.86928	NA	1.92468	-1.00393	-0.0435723	NA	-0.0376617	-0.00392715	6	3	2	-1	1	1000	0.5	1000
3.95035	NA	NA	NA	0.316783	NA	NA	NA	1	3	2	-1	1	1000	0.5	1000
2.8628	0.574515	NA	NA	-0.0457326	-0.425485	NA	NA	2	3	2	-1	1	1000	0.5	1000
2.99106	1.21546	-2.37586	NA	-0.00298036	0.215462	-2.18793	NA	3	3	2	-1	1	1000	0.5	1000
2.99106	0.546321	NA	-0.523424	-0.00298036	-0.453679	NA	0.476576	4	3	2	-1	1	1000	0.5	1000
2.99106	1.21546	-2.37586	NA	-0.00298036	0.215462	-2.18793	NA	5	3	2	-1	1	1000	0.5	1000
2.99106	NA	1.93978	-0.950775	-0.00298036	NA	-0.0301118	0.0492255	6	3	2	-1	1	1000	0.5	1000
4.12344	NA	NA	NA	0.374479	NA	NA	NA	1	3	2	-1	1	1000	0.5	1000
3.04388	0.627636	NA	NA	0.0146262	-0.372364	NA	NA	2	3	2	-1	1	1000	0.5	1000
3.10249	0.92577	-1.19029	NA	0.0341647	-0.0742296	-1.59515	NA	3	3	2	-1	1	1000	0.5	1000
3.10249	0.580166	NA	-0.39602	0.0341647	-0.419834	NA	0.60398	4	3	2	-1	1	1000	0.5	1000
3.10249	0.92577	-1.19029	NA	0.0341647	-0.0742296	-1.59515	NA	5	3	2	-1	1	1000	0.5	1000
3.10249	NA	1.99814	-1.06082	0.0341647	NA	-0.000929363	-0.0608187	6	3	2	-1	1	1000	0.5	1000
4.25247	NA	NA	NA	0.41749	NA	NA	NA	1	3	2	-1	1	1000	0.5	1000
2.98094	0.580651	NA	NA	-0.00635402	-0.419349	NA	NA	2	3	2	-1	1	1000	0.5	1000
3.02244	0.81088	-0.982253	NA	0.00747848	-0.18912	-1.49113	NA	3	3	2	-1	1	1000	0.5	1000
3.02244	0.55046	NA	-0.305789	0.00747848	-0.44954	NA	0.694211	4	3	2	-1	1	1000	0.5	1000
3.02244	0.81088	-0.982253	NA	0.00747848	-0.18912	-1.49113	NA	5	3	2	-1	1	1000	0.5	1000
3.02244	NA	2.07622	-0.952148	0.00747848	NA	0.0381124	0.0478518	6	3	2	-1	1	1000	0.5	1000
4.01777	NA	NA	NA	0.339255	NA	NA	NA	1	3	2	-1	1	1000	0.5	1000
2.94128	0.604144	NA	NA	-0.0195722	-0.395856	NA	NA	2	3	2	-1	1	1000	0.5	1000
3.03409	1.04463	-1.6422	NA	0.0113639	0.0446301	-1.8211	NA	3	3	2	-1	1	1000	0.5	1000
3.03409	0.565959	NA	-0.469143	0.0113639	-0.434041	NA	0.530857	4	3	2	-1	1	1000	0.5	1000
3.03409	1.04463	-1.6422	NA	0.0113639	0.0446301	-1.8211	NA	5	3	2	-1	1	1000	0.5	1000
3.03409	NA	1.94166	-1.02384	0.0113639	NA	-0.029168	-0.0238352	6	3	2	-1	1	1000	0.5	1000
3.95875	NA	NA	NA	0.319582	NA	NA	NA	1	3	2	-1	1	1000	0.5	1000
2.93946	0.615734	NA	NA	-0.0201787	-0.384266	NA	NA	2	3	2	-1	1	1000	0.5	1000
2.99946	0.962312	-1.32472	NA	-0.000181336	-0.0376882	-1.66236	NA	3	3	2	-1	1	1000	0.5	1000
2.99946	0.580346	NA	-0.394902	-0.000181336	-0.419654	NA	0.605098	4	3	2	-1	1	1000	0.5	1000
2.99946	0.962312	-1.32472	NA	-0.000181336	-0.0376882	-1.66236	NA	5	3	2	-1	1	1000	0.5	1000
2.99946	NA	2.01273	-0.994903	-0.000181336	NA	0.006365	0.00509727	6	3	2	-1	1	1000	0.5	1000
3.97921	NA	NA	NA	0.326403	NA	NA	NA	1	3	2	-1	1	1000	0.5	1000
2.94938	0.61688	NA	NA	-0.0168735	-0.38312	NA	NA	2	3	2	-1	1	1000	0.5	1000
3.01892	0.978228	-1.42298	NA	0.00630828	-0.0217721	-1.71149	NA	3	3	2	-1	1	1000	0.5	1000
3.01892	0.57366	NA	-0.420837	0.00630828	-0.42634	NA	0.579163	4	3	2	-1	1	1000	0.5	1000
3.01892	0.978228	-1.42298	NA	0.00630828	-0.0217721	-1.71149	NA	5	3	2	-1	1	1000	0.5	1000
3.01892	NA	2.01772	-1.01756	0.00630828	NA	0.00886186	-0.0175648	6	3	2	-1	1	1000	0.5	1000
3.97491	NA	NA	NA	0.324971	NA	NA	NA	1	3	2	-1	1	1000	0.5	1000
2.95116	0.608553	NA	NA	-0.0162805	-0.391447	NA	NA	2	3	2	-1	1	1000	0.5	1000
3.01199	0.975612	-1.42102	NA	0.00399556	-0.0243878	-1.71051	NA	3	3	2	-1	1	1000	0.5	1000
3.01199	0.56615	NA	-0.399891	0.00399556	-0.43385	NA	0.600109	4	3	2	-1	1	1000	0.5	1000
3.01199	0.975612	-1.42102	NA	0.00399556	-0.0243878	-1.71051	NA	5	3	2	-1	1	1000	0.5	1000
3.01199	NA	1.9648	-0.952807	0.00399556	NA	-0.0176024	0.0471929	6	3	2	-1	1	1000	0.5	1000
4.08116	NA	NA	NA	0.360388	NA	NA	NA	1	3	2	-1	1	1000	0.5	1000
2.92632	0.599701	NA	NA	-0.0245616	-0.400299	NA	NA	2	3	2	-1	1	1000	0.5	1000
2.98848	0.934416	-1.36213	NA	-0.00384114	-0.0655842	-1.68106	NA	3	3	2	-1	1	1000	0.5	1000
2.98848	0.550889	NA	-0.40392	-0.00384114	-0.449111	NA	0.59608	4	3	2	-1	1	1000	0.5	1000
2.98848	0.934416	-1.36213	NA	-0.00384114	-0.0655842	-1.68106	NA	5	3	2	-1	1	1000	0.5	1000
2.98848	NA	1.95652	-0.984102	-0.00384114	NA	-0.0217381	0.015898	6	3	2	-1	1	1000	0.5	1000
3.96653	NA	NA	NA	0.322177	NA	NA	NA	1	3	2	-1	1	1000	0.5	1000
2.88228	0.640083	NA	NA	-0.0392414	-0.359917	NA	NA	2	3	2	-1	1	1000	0.5	1000
2.96738	1.14054	-1.92738	NA	-0.0108741	0.140545	-1.96369	NA	3	3	2	-1	1	1000	0.5	1000
2.96738	0.590224	NA	-0.470134	-0.0108741	-0.409776	NA	0.529866	4	3	2	-1	1	1000	0.5	1000
2.96738	1.14054	-1.92738	NA	-0.0108741	0.140545	-1.96369	NA	5	3	2	-1	1	1000	0.5	1000
2.96738	NA	2.06714	-0.974358	-0.0108741	NA	0.0335688	0.0256416	6	3	2	-1	1	1000	0.5	1000
4.01271	NA	NA	NA	0.337569	NA	NA	NA	1	3	2	-1	1	1000	0.5	1000
2.89479	0.627737	NA	NA	-0.0350691	-0.372263	NA	NA	2	3	2	-1	1	1000	0.5	1000
2.97244	1.04013	-1.67327	NA	-0.00918502	0.0401295	-1.83663	NA	3	3	2	-1	1	1000	0.5	1000
2.97244	0.579907	NA	-0.44412	-0.00918502	-0.420093	NA	0.55588	4	3	2	-1	1	1000	0.5	1000
2.97244	1.04013	-1.67327	NA	-0.00918502	0.0401295	-1.83663	NA	5	3	2	-1	1	1000	0.5	1000
2.97244	NA	2.10842	-1.00374	-0.00918502	NA	0.0542081	-0.0037386	6	3	2	-1	1	1000	0.5	1000
4.04539	NA	NA	NA	0.348463	NA	NA	NA	1	3	2	-1	1	1000	0.5	1000
2.94755	0.625908	NA	NA	-0.0174846	-0.374092	NA	NA	2	3	2	-1	1	1000	0.5	1000
3.06531	1.1965	-2.15762	NA	0.0217685	0.196498	-2.07881	NA	3	3	2	-1	1	1000	0.5	1000
3.06531	0.585942	NA	-0.519667	0.0217685	-0.414058	NA	0.480333	4	3	2	-1	1	1000	0.5	1000
3.06531	1.1965	-2.15762	NA	0.0217685	0.196498	-2.07881	NA	5	3	2	-1	1	1000	0.5	1000
3.06531	NA	2.07064	-1.01838	0.0217685	NA	0.0353192	-0.0183841	6	3	2	-1	1	1000	0.5	1000
3.8865	NA	NA	NA	0.295501	NA	NA	NA	1	3	2	-1	1	1000	0.5	1000
2.90642	0.603476	NA	NA	-0.0311918	-0.396524	NA	NA	2	3	2	-1	1	1000	0.5	1000
3.0169	1.21819	-2.20038	NA	0.0056334	0.218188	-2.10019	NA	3	3	2	-1	1	1000	0.5	1000
3.0169	0.564562	NA	-0.520115	0.0056334	-0.435438	NA	0.479885	4	3	2	-1	1	1000	0.5	1000
3.0169	1.21819	-2.20038	NA	0.0056334	0.218188	-2.10019	NA	5	3	2	-1	1	1000	0.5	1000
3.0169	NA	1.90055	-0.969357	0.0056334	NA	-0.0497272	0.030643	6	3	2	-1	1	1000	0.5	1000
4.00624	NA	NA	NA	0.335415	NA	NA	NA	1	3	2	-1	1	1000	0.5	1000
2.89454	0.597057	NA	NA	-0.0351529	-0.402943	NA	NA	2	3	2	-1	1	1000	0.5	1000
2.94285	0.8715	-1.07569	NA	-0.0190511	-0.1285	-1.53784	NA	3	3	2	-1	1	1000	0.5	1000
2.94285	0.567585	NA	-0.338907	-0.0190511	-0.432415	NA	0.661093	4	3	2	-1	1	1000	0.5	1000
2.94285	0.8715	-1.07569	NA	-0.0190511	-0.1285	-1.53784	NA	5	3	2	-1	1	1000	0.5	1000
2.94285	NA	2.00893	-0.971844	-0.0190511	NA	0.00446374	0.0281564	6	3	2	-1	1	1000	0.5	1000
3.89711	NA	NA	NA	0.299038	NA	NA	NA	1	3	2	-1	1	1000	0.5	1000
2.84976	0.6066	NA	NA	-0.0500816	-0.3934	NA	NA	2	3	2	-1	1	1000	0.5	1000
2.93348	1.06622	-1.733	NA	-0.022172	0.0662159	-1.8665	NA	3	3	2	-1	1	1000	0.5	1000
2.93348	0.571871	NA	-0.447646	-0.022172	-0.428129	NA	0.552354	4	3	2	-1	1	1000	0.5	1000
2.93348	1.06622	-1.733	NA	-0.022172	0.0662159	-1.8665	NA	5	3	2	-1	1	1000	0.5	1000
2.93348	NA	2.00478	-0.965494	-0.022172	NA	0.00238918	0.0345062	6	3	2	-1	1	1000	0.5	1000
3.95051	NA	NA	NA	0.316837	NA	NA	NA	1	3	2	-1	1	1000	0.5	1000
2.89356	0.605246	NA	NA	-0.0354816	-0.394754	NA	NA	2	3	2	-1	1	1000	0.5	1000
2.94878	0.929804	-1.31219	NA	-0.0170721	-0.0701956	-1.65609	NA	3	3	2	-1	1	1000	0.5	1000
2.94878	0.572747	NA	-0.37026	-0.0170721	-0.427253	NA	0.62974	4	3	2	-1	1	1000	0.5	1000
2.94878	0.929804	-1.31219	NA	-0.0170721	-0.0701956	-1.65609	NA	5	3	2	-1	1	1000	0.5	1000
2.94878	NA	2.10485	-0.964186	-0.0170721	NA	0.0524232	0.0358138	6	3	2	-1	1	1000	0.5	1000
3.97131	NA	NA	NA	0.323771	NA	NA	NA	1	3	2	-1	1	1000	0.5	1000
2.94163	0.615821	NA	NA	-0.019456	-0.384179	NA	NA	2	3	2	-1	1	1000	0.5	1000
3.01091	0.986804	-1.36722	NA	0.00363596	-0.0131964	-1.68361	NA	3	3	2	-1	1	1000	0.5	1000
3.01091	0.576879	NA	-0.414554	0.00363596	-0.423121	NA	0.585446	4	3	2	-1	1	1000	0.5	1000
3.01091	0.986804	-1.36722	NA	0.00363596	-0.0131964	-1.68361	NA	5	3	2	-1	1	1000	0.5	1000
3.01091	NA	1.92406	-0.997948	0.00363596	NA	-0.0379723	0.00205197	6	3	2	-1	1	1000	0.5	1000
4.02406	NA	NA	NA	0.341354	NA	NA	NA	1	3	2	-1	1	1000	0.5	1000
2.92836	0.583203	NA	NA	-0.0238784	-0.416797	NA	NA	2	3	2	-1	1	1000	0.5	1000
3.00284	0.934637	-1.38966	NA	0.000948324	-0.0653626	-1.69483	NA	3	3	2	-1	1	1000	0.5	1000
3.00284	0.552542	NA	-0.415217	0.000948324	-0.447458	NA	0.584783	4	3	2	-1	1	1000	0.5	1000
3.00284	0.934637	-1.38966	NA	0.000948324	-0.0653626	-1.69483	NA	5	3	2	-1	1	1000	0.5	1000
3.00284	NA	2.00956	-1.01565	0.000948324	NA	0.00477812	-0.0156546	6	3	2	-1	1	1000	0.5	1000
4.09121	NA	NA	NA	0.363738	NA	NA	NA	1	3	2	-1	1	1000	0.5	1000
2.98647	0.598778	NA	NA	-0.00450992	-0.401222	NA	NA	2	3	2	-1	1	1000	0.5	1000
3.0765	1.0352	-1.63913	NA	0.0254991	0.0351977	-1.81956	NA	3	3	2	-1	1	1000	0.5	1000
3.0765	0.559202	NA	-0.457361	0.0254991	-0.440798	NA	0.542639	4	3	2	-1	1	1000	0.5	1000
3.0765	1.0352	-1.63913	NA	0.0254991	0.0351977	-1.81956	NA	5	3	2	-1	1	1000	0.5	1000
3.0765	NA	1.92566	-0.994671	0.0254991	NA	-0.037172	0.00532862	6	3	2	-1	1	1000	0.5	1000
3.9308	NA	NA	NA	0.310265	NA	NA	NA	1	3	2	-1	1	1000	0.5	1000
2.85562	0.623466	NA	NA	-0.0481266	-0.376534	NA	NA	2	3	2	-1	1	1000	0.5	1000
2.92019	0.953912	-1.3262	NA	-0.0266038	-0.046088	-1.6631	NA	3	3	2	-1	1	1000	0.5	1000
2.92019	0.58426	NA	-0.402506	-0.0266038	-0.41574	NA	0.597494	4	3	2	-1	1	1000	0.5	1000
2.92019	0.953912	-1.3262	NA	-0.0266038	-0.046088	-1.6631	NA	5	3	2	-1	1	1000	0.5	1000
2.92019	NA	2.09615	-1.0387	-0.0266038	NA	0.0480763	-0.0386953	6	3	2	-1	1	1000	0.5	1000
4.08606	NA	NA	NA	0.36202	NA	NA	NA	1	3	2	-1	1	1000	0.5	1000
3.00504	0.631752	NA	NA	0.00168087	-0.368248	NA	NA	2	3	2	-1	1	1000	0.5	1000
3.09916	1.07114	-1.72849	NA	0.0330525	0.0711413	-1.86425	NA	3	3	2	-1	1	1000	0.5	1000
3.09916	0.57629	NA	-0.498097	0.0330525	-0.42371	NA	0.501903	4	3	2	-1	1	1000	0.5	1000
3.09916	1.07114	-1.72849	NA	0.0330525	0.0711413	-1.86425	NA	5	3	2	-1	1	1000	0.5	1000
3.09916	NA	2.01295	-1.07817	0.0330525	NA	0.00647535	-0.0781667	6	3	2	-1	1	1000	0.5	1000
4.18154	NA	NA	NA	0.393847	NA	NA	NA	1	3	2	-1	1	1000	0.5	1000
3.00227	0.591265	NA	NA	0.000757215	-0.408735	NA	NA	2	3	2	-1	1	1000	0.5	1000
3.06545	0.90825	-1.32585	NA	0.0218169	-0.0917497	-1.66293	NA	3	3	2	-1	1	1000	0.5	1000
3.06545	0.546311	NA	-0.396297	0.0218169	-0.453689	NA	0.603703	4	3	2	-1	1	1000	0.5	1000
3.06545	0.90825	-1.32585	NA	0.0218169	-0.0917497	-1.66293	NA	5	3	2	-1	1	1000	0.5	1000
3.06545	NA	2.00124	-0.994467	0.0218169	NA	0.000618627	0.00553349	6	3	2	-1	1	1000	0.5	1000
3.96174	NA	NA	NA	0.32058	NA	NA	NA	1	3	2	-1	1	1000	0.5	1000
2.87378	0.601317	NA	NA	-0.0420721	-0.398683	NA	NA	2	3	2	-1	1	1000	0.5	1000
2.9217	0.910304	-1.22732	NA	-0.0260984	-0.0896959	-1.61366	NA	3	3	2	-1	1	1000	0.5	1000
2.9217	0.563011	NA	-0.355009	-0.0260984	-0.436989	NA	0.644991	4	3	2	-1	1	1000	0.5	1000
2.9217	0.910304	-1.22732	NA	-0.0260984	-0.0896959	-1.61366	NA	5	3	2	-1	1	1000	0.5	1000
2.9217	NA	1.98967	-0.930529	-0.0260984	NA	-0.00516688	0.0694708	6	3	2	-1	1	1000	0.5	1000
4.00973	NA	NA	NA	0.336576	NA	NA	NA	1	3	2	-1	1	1000	0.5	1000
2.91854	0.62687	NA	NA	-0.0271549	-0.37313	NA	NA	2	3	2	-1	1	1000	0.5	1000
3.00821	1.13953	-2.05097	NA	0.00273627	0.139534	-2.02548	NA	3	3	2	-1	1	1000	0.5	1000
3.00821	0.57169	NA	-0.482922	0.00273627	-0.42831	NA	0.517078	4	3	2	-1	1	1000	0.5	1000
3.00821	1.13953	-2.05097	NA	0.00273627	0.139534	-2.02548	NA	5	3	2	-1	1	1000	0.5	1000
3.00821	NA	2.06486	-0.969115	0.00273627	NA	0.0324312	0.030885	6	3	2	-1	1	1000	0.5	1000
4.02388	NA	NA	NA	0.341295	NA	NA	NA	1	3	2	-1	1	1000	0.5	1000
2.87762	0.620466	NA	NA	-0.0407922	-0.379534	NA	NA	2	3	2	-1	1	1000	0.5	1000
2.92518	0.899218	-1.13212	NA	-0.0249396	-0.100782	-1.56606	NA	3	3	2	-1	1	1000	0.5	1000
2.92518	0.582023	NA	-0.352259	-0.0249396	-0.417977	NA	0.647741	4	3	2	-1	1	1000	0.5	1000
2.92518	0.899218	-1.13212	NA	-0.0249396	-0.100782	-1.56606	NA	5	3	2	-1	1	1000	0.5	1000
2.92518	NA	2.07734	-0.998622	-0.0249396	NA	0.0386691	0.00137792	6	3	2	-1	1	1000	0.5	1000
3.91012	NA	NA	NA	0.303374	NA	NA	NA	1	3	2	-1	1	1000	0.5	1000
2.90939	0.600644	NA	NA	-0.0302049	-0.399356	NA	NA	2	3	2	-1	1	1000	0.5	1000
3.00931	1.08681	-1.8071	NA	0.003102	0.0868063	-1.90355	NA	3	3	2	-1	1	1000	0.5	1000
3.00931	0.555885	NA	-0.497823	0.003102	-0.444115	NA	0.502177	4	3	2	-1	1	1000	0.5	1000
3.00931	1.08681	-1.8071	NA	0.003102	0.0868063	-1.90355	NA	5	3	2	-1	1	1000	0.5	1000
3.00931	NA	1.89207	-1.01905	0.003102	NA	-0.0539672	-0.0190525	6	3	2	-1	1	1000	0.5	1000
4.02043	NA	NA	NA	0.340142	NA	NA	NA	1	3	2	-1	1	1000	0.5	1000
2.88847	0.614417	NA	NA	-0.0371781	-0.385583	NA	NA	2	3	2	-1	1	1000	0.5	1000
2.93958	0.872026	-1.08303	NA	-0.0201398	-0.127974	-1.54152	NA	3	3	2	-1	1	1000	0.5	1000
2.93958	0.575338	NA	-0.360062	-0.0201398	-0.424662	NA	0.639938	4	3	2	-1	1	1000	0.5	1000
2.93958	0.872026	-1.08303	NA	-0.0201398	-0.127974	-1.54152	NA	5	3	2	-1	1	1000	0.5	1000
2.93958	NA	2.10022	-1.05829	-0.0201398	NA	0.0501124	-0.0582948	6	3	2	-1	1	1000	0.5	1000
4.10655	NA	NA	NA	0.368849	NA	NA	NA	1	3	2	-1	1	1000	0.5	1000
3.03293	0.625354	NA	NA	0.0109756	-0.374646	NA	NA	2	3	2	-1	1	1000	0.5	1000
3.08592	0.905163	-1.12699	NA	0.0286387	-0.0948371	-1.5635	NA	3	3	2	-1	1	1000	0.5	1000
3.08592	0.585122	NA	-0.371486	0.0286387	-0.414878	NA	0.628514	4	3	2	-1	1	1000	0.5	1000
3.08592	0.905163	-1.12699	NA	0.0286387	-0.0948371	-1.5635	NA	5	3	2	-1	1	1000	0.5	1000
3.08592	NA	2.06045	-1.05066	0.0286387	NA	0.0302242	-0.050662	6	3	2	-1	1	1000	0.5	1000
3.92783	NA	NA	NA	0.309276	NA	NA	NA	1	3	2	-1	1	1000	0.5	1000
2.86789	0.62823	NA	NA	-0.0440356	-0.37177	NA	NA	2	3	2	-1	1	1000	0.5	1000
2.97134	1.14197	-1.97245	NA	-0.00955442	0.141969	-1.98623	NA	3	3	2	-1	1	1000	0.5	1000
2.97134	0.579281	NA	-0.504949	-0.00955442	-0.420719	NA	0.495051	4	3	2	-1	1	1000	0.5	1000
2.97134	1.14197	-1.97245	NA	-0.00955442	0.141969	-1.98623	NA	5	3	2	-1	1	1000	0.5	1000
2.97134	NA	2.03062	-1.02479	-0.00955442	NA	0.0153099	-0.0247881	6	3	2	-1	1	1000	0.5	1000
4.12934	NA	NA	NA	0.376446	NA	NA	NA	1	3	2	-1	1	1000	0.5	1000
3.05082	0.613761	NA	NA	0.0169395	-0.386239	NA	NA	2	3	2	-1	1	1000	0.5	1000
3.17176	1.23316	-2.35853	NA	0.0572518	0.233155	-2.17926	NA	3	3	2	-1	1	1000	0.5	1000
3.17176	0.56726	NA	-0.541152	0.0572518	-0.43274	NA	0.458848	4	3	2	-1	1	1000	0.5	1000
3.17176	1.23316	-2.35853	NA	0.0572518	0.233155	-2.17926	NA	5	3	2	-1	1	1000	0.5	1000
3.17176	NA	2.00918	-1.00215	0.0572518	NA	0.00458809	-0.00214741	6	3	2	-1	1	1000	0.5	1000
4.13299	NA	NA	NA	0.377665	NA	NA	NA	1	3	2	-1	1	1000	0.5	1000
2.92327	0.61889	NA	NA	-0.0255769	-0.38111	NA	NA	2	3	2	-1	1	1000	0.5	1000
3.01648	1.07963	-1.90752	NA	0.00549371	0.0796268	-1.95376	NA	3	3	2	-1	1	1000	0.5	1000
3.01648	0.558893	NA	-0.486963	0.00549371	-0.441107	NA	0.513037	4	3	2	-1	1	1000	0.5	1000
3.01648	1.07963	-1.90752	NA	0.00549371	0.0796268	-1.95376	NA	5	3	2	-1	1	1000	0.5	1000
3.01648	NA	2.0473	-1.00961	0.00549371	NA	0.0236483	-0.00960988	6	3	2	-1	1	1000	0.5	1000
3.94332	NA	NA	NA	0.31444	NA	NA	NA	1	3	2	-1	1	1000	0.5	1000
2.92694	0.603753	NA	NA	-0.0243517	-0.396247	NA	NA	2	3	2	-1	1	1000	0.5	1000
3.02092	1.1	-1.90147	NA	0.00697476	0.100001	-1.95073	NA	3	3	2	-1	1	1000	0.5	1000
3.02092	0.565494	NA	-0.47848	0.00697476	-0.434506	NA	0.52152	4	3	2	-1	1	1000	0.5	1000
3.02092	1.1	-1.90147	NA	0.00697476	0.100001	-1.95073	NA	5	3	2	-1	1	1000	0.5	1000
3.02092	NA	2.0117	-0.984699	0.00697476	NA	0.00584908	0.0153011	6	3	2	-1	1	1000	0.5	1000
4.02114	NA	NA	NA	0.340379	NA	NA	NA	1	3	2	-1	1	1000	0.5	1000
2.9711	0.624969	NA	NA	-0.00963294	-0.375031	NA	NA	2	3	2	-1	1	1000	0.5	1000
3.0466	1.08198	-1.76401	NA	0.0155325	0.0819776	-1.88201	NA	3	3	2	-1	1	1000	0.5	1000
3.0466	0.581042	NA	-0.439546	0.0155325	-0.418958	NA	0.560454	4	3	2	-1	1	1000	0.5	1000
3.0466	1.08198	-1.76401	NA	0.0155325	0.0819776	-1.88201	NA	5	3	2	-1	1	1000	0.5	1000
3.0466	NA	2.0461	-0.949381	0.0155325	NA	0.0230512	0.0506186	6	3	2	-1	1	1000	0.5	1000
4.02425	NA	NA	NA	0.341418	NA	NA	NA	1	3	2	-1	1	1000	0.5	1000
2.9921	0.614078	NA	NA	-0.00263413	-0.385922	NA	NA	2	3	2	-1	1	1000	0.5	1000
3.05149	0.948299	-1.29737	NA	0.017164	-0.0517009	-1.64869	NA	3	3	2	-1	1	1000	0.5	1000
3.05149	0.570016	NA	-0.396393	0.017164	-0.429984	NA	0.603607	4	3	2	-1	1	1000	0.5	1000
3.05149	0.948299	-1.29737	NA	0.017164	-0.0517009	-1.64869	NA	5	3	2	-1	1	1000	0.5	1000
3.05149	NA	1.95495	-0.993699	0.017164	NA	-0.0225247	0.0063015	6	3	2	-1	1	1000	0.5	1000
3.97858	NA	NA	NA	0.326192	NA	NA	NA	1	3	2	-1	1	1000	0.5	1000
2.93894	0.60526	NA	NA	-0.0203529	-0.39474	NA	NA	2	3	2	-1	1	1000	0.5	1000
2.98076	0.856446	-1.0168	NA	-0.00641429	-0.143554	-1.5084	NA	3	3	2	-1	1	1000	0.5	1000
2.98076	0.570893	NA	-0.331515	-0.00641429	-0.429107	NA	0.668485	4	3	2	-1	1	1000	0.5	1000
2.98076	0.856446	-1.0168	NA	-0.00641429	-0.143554	-1.5084	NA	5	3	2	-1	1	1000	0.5	1000
2.98076	NA	2.03284	-0.994297	-0.00641429	NA	0.0164213	0.00570275	6	3	2	-1	1	1000	0.5	1000
3.90233	NA	NA	NA	0.300775	NA	NA	NA	1	3	2	-1	1	1000	0.5	1000
2.89911	0.603003	NA	NA	-0.0336295	-0.396997	NA	NA	2	3	2	-1	1	1000	0.5	1000
2.95703	0.953804	-1.32353	NA	-0.0143224	-0.0461958	-1.66177	NA	3	3	2	-1	1	1000	0.5	1000
2.95703	0.565551	NA	-0.387784	-0.0143224	-0.434449	NA	0.612216	4	3	2	-1	1	1000	0.5	1000
2.95703	0.953804	-1.32353	NA	-0.0143224	-0.0461958	-1.66177	NA	5	3	2	-1	1	1000	0.5	1000
2.95703	NA	1.92793	-0.95265	-0.0143224	NA	-0.0360364	0.0473501	6	3	2	-1	1	1000	0.5	1000
3.85936	NA	NA	NA	0.286452	NA	NA	NA	1	3	2	-1	1	1000	0.5	1000
2.84503	0.630269	NA	NA	-0.0516566	-0.369731	NA	NA	2	3	2	-1	1	1000	0.5	1000
2.93815	1.16107	-1.99371	NA	-0.0206172	0.161069	-1.99685	NA	3	3	2	-1	1	1000	0.5	1000
2.93815	0.588635	NA	-0.473895	-0.0206172	-0.411365	NA	0.526105	4	3	2	-1	1	1000	0.5	1000
2.93815	1.16107	-1.99371	NA	-0.0206172	0.161069	-1.99685	NA	5	3	2	-1	1	1000	0.5	1000
2.93815	NA	2.05013	-0.961201	-0.0206172	NA	0.0250661	0.0387995	6	3	2	-1	1	1000	0.5	1000
3.904	NA	NA	NA	0.301333	NA	NA	NA	1	3	2	-1	1	1000	0.5	1000
2.91931	0.647805	NA	NA	-0.0268954	-0.352195	NA	NA	2	3	2	-1	1	1000	0.5	1000
2.99953	1.09636	-1.70582	NA	-0.000155053	0.0963632	-1.85291	NA	3	3	2	-1	1	1000	0.5	1000
2.99953	0.588049	NA	-0.480531	-0.000155053	-0.411951	NA	0.519469	4	3	2	-1	1	1000	0.5	1000
2.99953	1.09636	-1.70582	NA	-0.000155053	0.0963632	-1.85291	NA	5	3	2	-1	1	1000	0.5	1000
2.99953	NA	1.9734	-1.03644	-0.000155053	NA	-0.0133014	-0.0364394	6	3	2	-1	1	1000	0.5	1000
3.9998	NA	NA	NA	0.333267	NA	NA	NA	1	3	2	-1	1	1000	0.5	1000
2.94942	0.617229	NA	NA	-0.0168591	-0.382771	NA	NA	2	3	2	-1	1	1000	0.5	1000
3.01931	0.97523	-1.38238	NA	0.0064374	-0.02477	-1.69119	NA	3	3	2	-1	1	1000	0.5	1000
3.01931	0.577564	NA	-0.418884	0.0064374	-0.422436	NA	0.581116	4	3	2	-1	1	1000	0.5	1000
3.01931	0.97523	-1.38238	NA	0.0064374	-0.02477	-1.69119	NA	5	3	2	-1	1	1000	0.5	1000
3.01931	NA	2.00774	-1.02726	0.0064374	NA	0.00387169	-0.0272645	6	3	2	-1	1	1000	0.5	1000
3.83684	NA	NA	NA	0.278945	NA	NA	NA	1	3	2	-1	1	1000	0.5	1000
2.83135	0.589436	NA	NA	-0.0562168	-0.410564	NA	NA	2	3	2	-1	1	1000	0.5	1000
2.92139	1.02072	-1.57925	NA	-0.0262026	0.0207202	-1.78963	NA	3	3	2	-1	1	1000	0.5	1000
2.92139	0.547501	NA	-0.469297	-0.0262026	-0.452499	NA	0.530703	4	3	2	-1	1	1000	0.5	1000
2.92139	1.02072	-1.57925	NA	-0.0262026	0.0207202	-1.78963	NA	5	3	2	-1	1	1000	0.5	1000
2.92139	NA	1.82715	-1.01226	-0.0262026	NA	-0.0864226	-0.0122599	6	3	2	-1	1	1000	0.5	1000
3.945	NA	NA	NA	0.315001	NA	NA	NA	1	3	2	-1	1	1000	0.5	1000
2.87427	0.604098	NA	NA	-0.0419115	-0.395902	NA	NA	2	3	2	-1	1	1000	0.5	1000
2.93102	0.948771	-1.26316	NA	-0.0229936	-0.0512293	-1.63158	NA	3	3	2	-1	1	1000	0.5	1000
2.93102	0.566124	NA	-0.377566	-0.0229936	-0.433876	NA	0.622434	4	3	2	-1	1	1000	0.5	1000
2.93102	0.948771	-1.26316	NA	-0.0229936	-0.0512293	-1.63158	NA	5	3	2	-1	1	1000	0.5	1000
2.93102	NA	1.86884	-0.936173	-0.0229936	NA	-0.0655804	0.0638269	6	3	2	-1	1	1000	0.5	1000
3.95133	NA	NA	NA	0.31711	NA	NA	NA	1	3	2	-1	1	1000	0.5	1000
2.91878	0.607088	NA	NA	-0.0270729	-0.392912	NA	NA	2	3	2	-1	1	1000	0.5	1000
2.98458	0.973712	-1.41765	NA	-0.00514093	-0.0262877	-1.70882	NA	3	3	2	-1	1	1000	0.5	1000
2.98458	0.572108	NA	-0.403401	-0.00514093	-0.427892	NA	0.596599	4	3	2	-1	1	1000	0.5	1000
2.98458	0.973712	-1.41765	NA	-0.00514093	-0.0262877	-1.70882	NA	5	3	2	-1	1	1000	0.5	1000
2.98458	NA	2.01952	-0.978069	-0.00514093	NA	0.0097579	0.021931	6	3	2	-1	1	1000	0.5	1000
3.94963	NA	NA	NA	0.316544	NA	NA	NA	1	3	2	-1	1	1000	0.5	1000
2.92883	0.622488	NA	NA	-0.0237224	-0.377512	NA	NA	2	3	2	-1	1	1000	0.5	1000
3.00238	1.03274	-1.51636	NA	0.000792798	0.0327397	-1.75818	NA	3	3	2	-1	1	1000	0.5	1000
3.00238	0.581181	NA	-0.429455	0.000792798	-0.418819	NA	0.570545	4	3	2	-1	1	1000	0.5	1000
3.00238	1.03274	-1.51636	NA	0.000792798	0.0327397	-1.75818	NA	5	3	2	-1	1	1000	0.5	1000
3.00238	NA	1.95164	-0.982187	0.000792798	NA	-0.0241791	0.0178127	6	3	2	-1	1	1000	0.5	1000
3.90857	NA	NA	NA	0.302857	NA	NA	NA	1	3	2	-1	1	1000	0.5	1000
2.88126	0.583597	NA	NA	-0.0395787	-0.416403	NA	NA	2	3	2	-1	1	1000	0.5	1000
2.95519	0.961862	-1.45751	NA	-0.0149354	-0.0381383	-1.72875	NA	3	3	2	-1	1	1000	0.5	1000
2.95519	0.551306	NA	-0.419749	-0.0149354	-0.448694	NA	0.580251	4	3	2	-1	1	1000	0.5	1000
2.95519	0.961862	-1.45751	NA	-0.0149354	-0.0381383	-1.72875	NA	5	3	2	-1	1	1000	0.5	1000
2.95519	NA	1.95718	-0.983401	-0.0149354	NA	-0.0214077	0.0165989	6	3	2	-1	1	1000	0.5	1000
3.87133	NA	NA	NA	0.290445	NA	NA	NA	1	3	2	-1	1	1000	0.5	1000
2.79921	0.582055	NA	NA	-0.0669291	-0.417945	NA	NA	2	3	2	-1	1	1000	0.5	1000
2.95984	1.40312	-3.03951	NA	-0.0133878	0.403122	-2.51975	NA	3	3	2	-1	1	1000	0.5	1000
2.95984	0.54349	NA	-0.603936	-0.0133878	-0.45651	NA	0.396064	4	3	2	-1	1	1000	0.5	1000
2.95984	1.40312	-3.03951	NA	-0.0133878	0.403122	-2.51975	NA	5	3	2	-1	1	1000	0.5	1000
2.95984	NA	1.92168	-0.985766	-0.0133878	NA	-0.0391588	0.0142342	6	3	2	-1	1	1000	0.5	1000
4.04769	NA	NA	NA	0.349231	NA	NA	NA	1	3	2	-1	1	1000	0.5	1000
3.01628	0.601636	NA	NA	0.0054277	-0.398364	NA	NA	2	3	2	-1	1	1000	0.5	1000
3.09002	1.006	-1.47845	NA	0.0300059	0.00599608	-1.73922	NA	3	3	2	-1	1	1000	0.5	1000
3.09002	0.571535	NA	-0.41638	0.0300059	-0.428465	NA	0.58362	4	3	2	-1	1	1000	0.5	1000
3.09002	1.006	-1.47845	NA	0.0300059	0.00599608	-1.73922	NA	5	3	2	-1	1	1000	0.5	1000
3.09002	NA	1.94491	-0.964131	0.0300059	NA	-0.0275466	0.0358693	6	3	2	-1	1	1000	0.5	1000
4.12099	NA	NA	NA	0.373662	NA	NA	NA	1	3	2	-1	1	1000	0.5	1000
2.95188	0.616418	NA	NA	-0.0160404	-0.383582	NA	NA	2	3	2	-1	1	1000	0.5	1000
3.06122	1.14447	-2.08776	NA	0.0204052	0.144475	-2.04388	NA	3	3	2	-1	1	1000	0.5	1000
3.06122	0.56011	NA	-0.512766	0.0204052	-0.43989	NA	0.487234	4	3	2	-1	1	1000	0.5	1000
3.06122	1.14447	-2.08776	NA	0.0204052	0.144475	-2.04388	NA	5	3	2	-1	1	1000	0.5	1000
3.06122	NA	2.00111	-1.00425	0.0204052	NA	0.000553925	-0.00424984	6	3	2	-1	1	1000	0.5	1000
3.78716	NA	NA	NA	0.262387	NA	NA	NA	1	3	2	-1	1	1000	0.5	1000
2.84949	0.598953	NA	NA	-0.0501708	-0.401047	NA	NA	2	3	2	-1	1	1000	0.5	1000
2.93083	1.06038	-1.67208	NA	-0.0230575	0.0603829	-1.83604	NA	3	3	2	-1	1	1000	0.5	1000
2.93083	0.581219	NA	-0.436034	-0.0230575	-0.418781	NA	0.563966	4	3	2	-1	1	1000	0.5	1000
2.93083	1.06038	-1.67208	NA	-0.0230575	0.0603829	-1.83604	NA	5	3	2	-1	1	1000	0.5	1000
2.93083	NA	2.02822	-0.964939	-0.0230575	NA	0.0141081	0.0350614	6	3	2	-1	1	1000	0.5	1000
4.13489	NA	NA	NA	0.378297	NA	NA	NA	1	3	2	-1	1	1000	0.5	1000
3.04235	0.605851	NA	NA	0.0141156	-0.394149	NA	NA	2	3	2	-1	1	1000	0.5	1000
3.12638	1.03254	-1.68175	NA	0.0421259	0.0325405	-1.84087	NA	3	3	2	-1	1	1000	0.5	1000
3.12638	0.57229	NA	-0.439677	0.0421259	-0.42771	NA	0.560323	4	3	2	-1	1	1000	0.5	1000
3.12638	1.03254	-1.68175	NA	0.0421259	0.0325405	-1.84087	NA	5	3	2	-1	1	1000	0.5	1000
3.12638	NA	2.09114	-0.986385	0.0421259	NA	0.0455695	0.0136154	6	3	2	-1	1	1000	0.5	1000
3.96932	NA	NA	NA	0.323107	NA	NA	NA	1	3	2	-1	1	1000	0.5	1000
2.89544	0.609212	NA	NA	-0.0348547	-0.390788	NA	NA	2	3	2	-1	1	1000	0.5	1000
2.96289	0.996908	-1.44972	NA	-0.0123704	-0.00309183	-1.72486	NA	3	3	2	-1	1	1000	0.5	1000
2.96289	0.56949	NA	-0.411115	-0.0123704	-0.43051	NA	0.588885	4	3	2	-1	1	1000	0.5	1000
2.96289	0.996908	-1.44972	NA	-0.0123704	-0.00309183	-1.72486	NA	5	3	2	-1	1	1000	0.5	1000
2.96289	NA	1.9316	-0.958883	-0.0123704	NA	-0.0342012	0.0411166	6	3	2	-1	1	1000	0.5	1000
4.05988	NA	NA	NA	0.353295	NA	NA	NA	1	3	2	-1	1	1000	0.5	1000
3.00415	0.616295	NA	NA	0.00138376	-0.383705	NA	NA	2	3	2	-1	1	1000	0.5	1000
3.06276	0.932175	-1.26552	NA	0.020919	-0.0678255	-1.63276	NA	3	3	2	-1	1	1000	0.5	1000
3.06276	0.577659	NA	-0.387301	0.020919	-0.422341	NA	0.612699	4	3	2	-1	1	1000	0.5	1000
3.06276	0.932175	-1.26552	NA	0.020919	-0.0678255	-1.63276	NA	5	3	2	-1	1	1000	0.5	1000
3.06276	NA	2.06208	-1.01838	0.020919	NA	0.0310395	-0.0183812	6	3	2	-1	1	1000	0.5	1000
3.98881	NA	NA	NA	0.329604	NA	NA	NA	1	3	2	-1	1	1000	0.5	1000
2.87905	0.584194	NA	NA	-0.0403154	-0.415806	NA	NA	2	3	2	-1	1	1000	0.5	1000
2.96552	1.03987	-1.72777	NA	-0.0114949	0.0398657	-1.86388	NA	3	3	2	-1	1	1000	0.5	1000
2.96552	0.544499	NA	-0.44844	-0.0114949	-0.455501	NA	0.55156	4	3	2	-1	1	1000	0.5	1000
2.96552	1.03987	-1.72777	NA	-0.0114949	0.0398657	-1.86388	NA	5	3	2	-1	1	1000	0.5	1000
2.96552	NA	1.89913	-0.941357	-0.0114949	NA	-0.050433	0.0586432	6	3	2	-1	1	1000	0.5	1000
3.94452	NA	NA	NA	0.31484	NA	NA	NA	1	3	2	-1	1	1000	0.5	1000
2.83361	0.613971	NA	NA	-0.0554622	-0.386029	NA	NA	2	3	2	-1	1	1000	0.5	1000
2.90677	0.998166	-1.50664	NA	-0.0310775	-0.00183432	-1.75332	NA	3	3	2	-1	1	1000	0.5	1000
2.90677	0.558498	NA	-0.445653	-0.0310775	-0.441502	NA	0.554347	4	3	2	-1	1	1000	0.5	1000
2.90677	0.998166	-1.50664	NA	-0.0310775	-0.00183432	-1.75332	NA	5	3	2	-1	1	1000	0.5	1000
2.90677	NA	1.91385	-1.01175	-0.0310775	NA	-0.043076	-0.0117533	6	3	2	-1	1	1000	0.5	1000
3.87608	NA	NA	NA	0.292025	NA	NA	NA	1	3	2	-1	1	1000	0.5	1000
2.76609	0.615453	NA	NA	-0.0779685	-0.384547	NA	NA	2	3	2	-1	1	1000	0.5	1000
2.8506	1.02375	-1.59478	NA	-0.0498013	0.0237489	-1.79739	NA	3	3	2	-1	1	1000	0.5	1000
2.8506	0.565573	NA	-0.465976	-0.0498013	-0.434427	NA	0.534024	4	3	2	-1	1	1000	0.5	1000
2.8506	1.02375	-1.59478	NA	-0.0498013	0.0237489	-1.79739	NA	5	3	2	-1	1	1000	0.5	1000
2.8506	NA	1.9686	-1.04118	-0.0498013	NA	-0.015699	-0.0411789	6	3	2	-1	1	1000	0.5	1000
3.99165	NA	NA	NA	0.330549	NA	NA	NA	1	3	2	-1	1	1000	0.5	1000
2.92986	0.635052	NA	NA	-0.0233809	-0.364948	NA	NA	2	3	2	-1	1	1000	0.5	1000
3.03231	1.23458	-2.33272	NA	0.0107688	0.234578	-2.16636	NA	3	3	2	-1	1	1000	0.5	1000
3.03231	0.585286	NA	-0.510001	0.0107688	-0.414714	NA	0.489999	4	3	2	-1	1	1000	0.5	1000
3.03231	1.23458	-2.33272	NA	0.0107688	0.234578	-2.16636	NA	5	3	2	-1	1	1000	0.5	1000
3.03231	NA	2.10277	-0.969727	0.0107688	NA	0.0513828	0.0302732	6	3	2	-1	1	1000	0.5	1000
3.94469	NA	NA	NA	0.314895	NA	NA	NA	1	3	2	-1	1	1000	0.5	1000
2.81891	0.626879	NA	NA	-0.0603628	-0.373121	NA	NA	2	3	2	-1	1	1000	0.5	1000
2.95449	1.3102	-2.58732	NA	-0.0151697	0.310195	-2.29366	NA	3	3	2	-1	1	1000	0.5	1000
2.95449	0.567876	NA	-0.576777	-0.0151697	-0.432124	NA	0.423223	4	3	2	-1	1	1000	0.5	1000
2.95449	1.3102	-2.58732	NA	-0.0151697	0.310195	-2.29366	NA	5	3	2	-1	1	1000	0.5	1000
2.95449	NA	1.97931	-1.01801	-0.0151697	NA	-0.010347	-0.0180121	6	3	2	-1	1	1000	0.5	1000
3.91612	NA	NA	NA	0.305372	NA	NA	NA	1	3	2	-1	1	1000	0.5	1000
2.97421	0.614535	NA	NA	-0.00859578	-0.385465	NA	NA	2	3	2	-1	1	1000	0.5	1000
3.03646	0.956199	-1.25514	NA	0.0121525	-0.0438005	-1.62757	NA	3	3	2	-1	1	1000	0.5	1000
3.03646	0.581458	NA	-0.395102	0.0121525	-0.418542	NA	0.604898	4	3	2	-1	1	1000	0.5	1000
3.03646	0.956199	-1.25514	NA	0.0121525	-0.0438005	-1.62757	NA	5	3	2	-1	1	1000	0.5	1000
3.03646	NA	1.9475	-1.00815	0.0121525	NA	-0.0262503	-0.0081519	6	3	2	-1	1	1000	0.5	1000
4.00743	NA	NA	NA	0.335811	NA	NA	NA	1	3	2	-1	1	1000	0.5	1000
2.8635	0.607064	NA	NA	-0.0455006	-0.392936	NA	NA	2	3	2	-1	1	1000	0.5	1000
2.97539	1.20117	-2.32073	NA	-0.00820326	0.201172	-2.16036	NA	3	3	2	-1	1	1000	0.5	1000
2.97539	0.562255	NA	-0.507193	-0.00820326	-0.437745	NA	0.492807	4	3	2	-1	1	1000	0.5	1000
2.97539	1.20117	-2.32073	NA	-0.00820326	0.201172	-2.16036	NA	5	3	2	-1	1	1000	0.5	1000
2.97539	NA	2.04227	-0.953529	-0.00820326	NA	0.0211351	0.046471	6	3	2	-1	1	1000	0.5	1000
3.84887	NA	NA	NA	0.282955	NA	NA	NA	1	3	2	-1	1	1000	0.5	1000
2.86097	0.603391	NA	NA	-0.0463442	-0.396609	NA	NA	2	3	2	-1	1	1000	0.5	1000
2.95093	1.08653	-1.76188	NA	-0.0163576	0.0865261	-1.88094	NA	3	3	2	-1	1	1000	0.5	1000
2.95093	0.573748	NA	-0.463651	-0.0163576	-0.426252	NA	0.536349	4	3	2	-1	1	1000	0.5	1000
2.95093	1.08653	-1.76188	NA	-0.0163576	0.0865261	-1.88094	NA	5	3	2	-1	1	1000	0.5	1000
2.95093	NA	1.97137	-0.98243	-0.0163576	NA	-0.0143151	0.01757	6	3	2	-1	1	1000	0.5	1000
3.83175	NA	NA	NA	0.277251	NA	NA	NA	1	3	2	-1	1	1000	0.5	1000
2.77929	0.616403	NA	NA	-0.0735699	-0.383597	NA	NA	2	3	2	-1	1	1000	0.5	1000
2.86668	1.05119	-1.64512	NA	-0.0444414	0.0511871	-1.82256	NA	3	3	2	-1	1	1000	0.5	1000
2.86668	0.572832	NA	-0.463567	-0.0444414	-0.427168	NA	0.536433	4	3	2	-1	1	1000	0.5	1000
2.86668	1.05119	-1.64512	NA	-0.0444414	0.0511871	-1.82256	NA	5	3	2	-1	1	1000	0.5	1000
2.86668	NA	1.97004	-1.01869	-0.0444414	NA	-0.0149807	-0.01869	6	3	2	-1	1	1000	0.5	1000
3.97958	NA	NA	NA	0.326526	NA	NA	NA	1	3	2	-1	1	1000	0.5	1000
2.93553	0.631435	NA	NA	-0.021489	-0.368565	NA	NA	2	3	2	-1	1	1000	0.5	1000
3.03293	1.12335	-1.84233	NA	0.0109754	0.123352	-1.92117	NA	3	3	2	-1	1	1000	0.5	1000
3.03293	0.581942	NA	-0.499311	0.0109754	-0.418058	NA	0.500689	4	3	2	-1	1	1000	0.5	1000
3.03293	1.12335	-1.84233	NA	0.0109754	0.123352	-1.92117	NA	5	3	2	-1	1	1000	0.5	1000
3.03293	NA	1.98026	-1.036	0.0109754	NA	-0.00987116	-0.0360035	6	3	2	-1	1	1000	0.5	1000
4.04301	NA	NA	NA	0.347671	NA	NA	NA	1	3	2	-1	1	1000	0.5	1000
2.94465	0.587947	NA	NA	-0.0184516	-0.412053	NA	NA	2	3	2	-1	1	1000	0.5	1000
3.06516	1.111	-1.97248	NA	0.0217195	0.111001	-1.98624	NA	3	3	2	-1	1	1000	0.5	1000
3.06516	0.547865	NA	-0.522473	0.0217195	-0.452135	NA	0.477527	4	3	2	-1	1	1000	0.5	1000
3.06516	1.111	-1.97248	NA	0.0217195	0.111001	-1.98624	NA	5	3	2	-1	1	1000	0.5	1000
3.06516	NA	1.91899	-1.03078	0.0217195	NA	-0.0405049	-0.0307772	6	3	2	-1	1	1000	0.5	1000
3.89842	NA	NA	NA	0.299473	NA	NA	NA	1	3	2	-1	1	1000	0.5	1000
2.90425	0.62519	NA	NA	-0.0319168	-0.37481	NA	NA	2	3	2	-1	1	1000	0.5	1000
3.01497	1.19397	-2.08801	NA	0.00498948	0.193974	-2.04401	NA	3	3	2	-1	1	1000	0.5	1000
3.01497	0.572734	NA	-0.528877	0.00498948	-0.427266	NA	0.471123	4	3	2	-1	1	1000	0.5	1000
3.01497	1.19397	-2.08801	NA	0.00498948	0.193974	-2.04401	NA	5	3	2	-1	1	1000	0.5	1000
3.01497	NA	1.92498	-1.01646	0.00498948	NA	-0.0375097	-0.016459	6	3	2	-1	1	1000	0.5	1000
3.90022	NA	NA	NA	0.300074	NA	NA	NA	1	3	2	-1	1	1000	0.5	1000
2.87163	0.634209	NA	NA	-0.0427909	-0.365791	NA	NA	2	3	2	-1	1	1000	0.5	1000
2.96932	1.14561	-1.92191	NA	-0.0102274	0.145609	-1.96095	NA	3	3	2	-1	1	1000	0.5	1000
2.96932	0.591524	NA	-0.486761	-0.0102274	-0.408476	NA	0.513239	4	3	2	-1	1	1000	0.5	1000
2.96932	1.14561	-1.92191	NA	-0.0102274	0.145609	-1.96095	NA	5	3	2	-1	1	1000	0.5	1000
2.96932	NA	2.05177	-1.00641	-0.0102274	NA	0.0258857	-0.00641134	6	3	2	-1	1	1000	0.5	1000
3.94664	NA	NA	NA	0.315548	NA	NA	NA	1	3	2	-1	1	1000	0.5	1000
2.89991	0.61645	NA	NA	-0.0333622	-0.38355	NA	NA	2	3	2	-1	1	1000	0.5	1000
2.95268	0.939168	-1.22068	NA	-0.0157738	-0.0608321	-1.61034	NA	3	3	2	-1	1	1000	0.5	1000
2.95268	0.575431	NA	-0.375415	-0.0157738	-0.424569	NA	0.624585	4	3	2	-1	1	1000	0.5	1000
2.95268	0.939168	-1.22068	NA	-0.0157738	-0.0608321	-1.61034	NA	5	3	2	-1	1	1000	0.5	1000
2.95268	NA	1.93111	-0.96932	-0.0157738	NA	-0.0344428	0.0306796	6	3	2	-1	1	1000	0.5	1000
4.00838	NA	NA	NA	0.336126	NA	NA	NA	1	3	2	-1	1	1000	0.5	1000
2.93679	0.598751	NA	NA	-0.0210708	-0.401249	NA	NA	2	3	2	-1	1	1000	0.5	1000
2.97714	0.830814	-0.913815	NA	-0.0076184	-0.169186	-1.45691	NA	3	3	2	-1	1	1000	0.5	1000
2.97714	0.563841	NA	-0.327727	-0.0076184	-0.436159	NA	0.672273	4	3	2	-1	1	1000	0.5	1000
2.97714	0.830814	-0.913815	NA	-0.0076184	-0.169186	-1.45691	NA	5	3	2	-1	1	1000	0.5	1000
2.97714	NA	1.92996	-1.01988	-0.0076184	NA	-0.0350201	-0.0198811	6	3	2	-1	1	1000	0.5	1000
3.87611	NA	NA	NA	0.292037	NA	NA	NA	1	3	2	-1	1	1000	0.5	1000
2.77298	0.614083	NA	NA	-0.0756739	-0.385917	NA	NA	2	3	2	-1	1	1000	0.5	1000
2.8434	1.03509	-1.60978	NA	-0.0521996	0.0350863	-1.80489	NA	3	3	2	-1	1	1000	0.5	1000
2.8434	0.562998	NA	-0.433387	-0.0521996	-0.437002	NA	0.566613	4	3	2	-1	1	1000	0.5	1000
2.8434	1.03509	-1.60978	NA	-0.0521996	0.0350863	-1.80489	NA	5	3	2	-1	1	1000	0.5	1000
2.8434	NA	1.91978	-0.950232	-0.0521996	NA	-0.0401102	0.0497679	6	3	2	-1	1	1000	0.5	1000
4.01018	NA	NA	NA	0.336728	NA	NA	NA	1	3	2	-1	1	1000	0.5	1000
2.93217	0.6181	NA	NA	-0.022609	-0.3819	NA	NA	2	3	2	-1	1	1000	0.5	1000
3.00772	1.00654	-1.52289	NA	0.00257473	0.00654402	-1.76145	NA	3	3	2	-1	1	1000	0.5	1000
3.00772	0.572969	NA	-0.437361	0.00257473	-0.427031	NA	0.562639	4	3	2	-1	1	1000	0.5	1000
3.00772	1.00654	-1.52289	NA	0.00257473	0.00654402	-1.76145	NA	5	3	2	-1	1	1000	0.5	1000
3.00772	NA	2.0125	-1.01533	0.00257473	NA	0.0062501	-0.0153329	6	3	2	-1	1	1000	0.5	1000
4.05734	NA	NA	NA	0.352447	NA	NA	NA	1	3	2	-1	1	1000	0.5	1000
2.99472	0.631617	NA	NA	-0.00175873	-0.368383	NA	NA	2	3	2	-1	1	1000	0.5	1000
3.05978	0.997298	-1.43793	NA	0.0199276	-0.0027023	-1.71896	NA	3	3	2	-1	1	1000	0.5	1000
3.05978	0.583983	NA	-0.417131	0.0199276	-0.416017	NA	0.582869	4	3	2	-1	1	1000	0.5	1000
3.05978	0.997298	-1.43793	NA	0.0199276	-0.0027023	-1.71896	NA	5	3	2	-1	1	1000	0.5	1000
3.05978	NA	2.03169	-1.00651	0.0199276	NA	0.015844	-0.00650598	6	3	2	-1	1	1000	0.5	1000
3.88502	NA	NA	NA	0.295006	NA	NA	NA	1	3	2	-1	1	1000	0.5	1000
2.81656	0.61026	NA	NA	-0.0611462	-0.38974	NA	NA	2	3	2	-1	1	1000	0.5	1000
2.87293	0.919138	-1.21236	NA	-0.0423559	-0.0808621	-1.60618	NA	3	3	2	-1	1	1000	0.5	1000
2.87293	0.572693	NA	-0.380624	-0.0423559	-0.427307	NA	0.619376	4	3	2	-1	1	1000	0.5	1000
2.87293	0.919138	-1.21236	NA	-0.0423559	-0.0808621	-1.60618	NA	5	3	2	-1	1	1000	0.5	1000
2.87293	NA	2.00409	-1.00982	-0.0423559	NA	0.00204545	-0.00981649	6	3	2	-1	1	1000	0.5	1000
4.09043	NA	NA	NA	0.363477	NA	NA	NA	1	3	2	-1	1	1000	0.5	1000
2.95796	0.595715	NA	NA	-0.0140126	-0.404285	NA	NA	2	3	2	-1	1	1000	0.5	1000
3.04118	0.988985	-1.52198	NA	0.0137253	-0.0110148	-1.76099	NA	3	3	2	-1	1	1000	0.5	1000
3.04118	0.554053	NA	-0.448667	0.0137253	-0.445947	NA	0.551333	4	3	2	-1	1	1000	0.5	1000
3.04118	0.988985	-1.52198	NA	0.0137253	-0.0110148	-1.76099	NA	5	3	2	-1	1	1000	0.5	1000
3.04118	NA	1.93883	-1.02022	0.0137253	NA	-0.0305833	-0.0202165	6	3	2	-1	1	1000	0.5	1000
4.06657	NA	NA	NA	0.355522	NA	NA	NA	1	3	2	-1	1	1000	0.5	1000
3.00167	0.623412	NA	NA	0.000556532	-0.376588	NA	NA	2	3	2	-1	1	1000	0.5	1000
3.06655	1.02082	-1.57903	NA	0.0221828	0.0208189	-1.78952	NA	3	3	2	-1	1	1000	0.5	1000
3.06655	0.577005	NA	-0.413739	0.0221828	-0.422995	NA	0.586261	4	3	2	-1	1	1000	0.5	1000
3.06655	1.02082	-1.57903	NA	0.0221828	0.0208189	-1.78952	NA	5	3	2	-1	1	1000	0.5	1000
3.06655	NA	2.05291	-0.951643	0.0221828	NA	0.0264548	0.0483571	6	3	2	-1	1	1000	0.5	1000
3.94368	NA	NA	NA	0.314559	NA	NA	NA	1	3	2	-1	1	1000	0.5	1000
2.79616	0.61058	NA	NA	-0.0679462	-0.38942	NA	NA	2	3	2	-1	1	1000	0.5	1000
2.89596	1.09327	-1.8648	NA	-0.0346806	0.0932696	-1.9324	NA	3	3	2	-1	1	1000	0.5	1000
2.89596	0.557992	NA	-0.498082	-0.0346806	-0.442008	NA	0.501918	4	3	2	-1	1	1000	0.5	1000
2.89596	1.09327	-1.8648	NA	-0.0346806	0.0932696	-1.9324	NA	5	3	2	-1	1	1000	0.5	1000
2.89596	NA	1.94394	-1.0173	-0.0346806	NA	-0.0280325	-0.0172992	6	3	2	-1	1	1000	0.5	1000
4.08771	NA	NA	NA	0.362569	NA	NA	NA	1	3	2	-1	1	1000	0.5	1000
2.97269	0.612285	NA	NA	-0.00910219	-0.387715	NA	NA	2	3	2	-1	1	1000	0.5	1000
3.0376	0.960132	-1.35145	NA	0.0125333	-0.0398685	-1.67572	NA	3	3	2	-1	1	1000	0.5	1000
3.0376	0.574667	NA	-0.390691	0.0125333	-0.425333	NA	0.609309	4	3	2	-1	1	1000	0.5	1000
3.0376	0.960132	-1.35145	NA	0.0125333	-0.0398685	-1.67572	NA	5	3	2	-1	1	1000	0.5	1000
3.0376	NA	2.0148	-0.97315	0.0125333	NA	0.00740005	0.0268504	6	3	2	-1	1	1000	0.5	1000
3.94038	NA	NA	NA	0.31346	NA	NA	NA	1	3	2	-1	1	1000	0.5	1000
2.91515	0.58945	NA	NA	-0.0282818	-0.41055	NA	NA	2	3	2	-1	1	1000	0.5	1000
2.98174	0.968188	-1.42468	NA	-0.006087	-0.0318118	-1.71234	NA	3	3	2	-1	1	1000	0.5	1000
2.98174	0.562824	NA	-0.397828	-0.006087	-0.437176	NA	0.602172	4	3	2	-1	1	1000	0.5	1000
2.98174	0.968188	-1.42468	NA	-0.006087	-0.0318118	-1.71234	NA	5	3	2	-1	1	1000	0.5	1000
2.98174	NA	1.97808	-0.950188	-0.006087	NA	-0.0109582	0.0498118	6	3	2	-1	1	1000	0.5	1000
4.04315	NA	NA	NA	0.347716	NA	NA	NA	1	3	2	-1	1	1000	0.5	1000
2.98958	0.584323	NA	NA	-0.0034731	-0.415677	NA	NA	2	3	2	-1	1	1000	0.5	1000
3.04478	0.865812	-1.10097	NA	0.0149283	-0.134188	-1.55049	NA	3	3	2	-1	1	1000	0.5	1000
3.04478	0.552799	NA	-0.363559	0.0149283	-0.447201	NA	0.636441	4	3	2	-1	1	1000	0.5	1000
3.04478	0.865812	-1.10097	NA	0.0149283	-0.134188	-1.55049	NA	5	3	2	-1	1	1000	0.5	1000
3.04478	NA	1.94438	-1.00562	0.0149283	NA	-0.0278125	-0.00562496	6	3	2	-1	1	1000	0.5	1000
4.08361	NA	NA	NA	0.361202	NA	NA	NA	1	3	2	-1	1	1000	0.5	1000
2.8968	0.597935	NA	NA	-0.0344016	-0.402065	NA	NA	2	3	2	-1	1	1000	0.5	1000
2.95169	0.912291	-1.278	NA	-0.0161037	-0.0877089	-1.639	NA	3	3	2	-1	1	1000	0.5	1000
2.95169	0.561056	NA	-0.364773	-0.0161037	-0.438944	NA	0.635227	4	3	2	-1	1	1000	0.5	1000
2.95169	0.912291	-1.278	NA	-0.0161037	-0.0877089	-1.639	NA	5	3	2	-1	1	1000	0.5	1000
2.95169	NA	2.04146	-0.947455	-0.0161037	NA	0.0207305	0.0525452	6	3	2	-1	1	1000	0.5	1000
4.01026	NA	NA	NA	0.336752	NA	NA	NA	1	3	2	-1	1	1000	0.5	1000
2.90116	0.621569	NA	NA	-0.0329472	-0.378431	NA	NA	2	3	2	-1	1	1000	0.5	1000
2.97616	1.01923	-1.54902	NA	-0.00794584	0.0192317	-1.77451	NA	3	3	2	-1	1	1000	0.5	1000
2.97616	0.571447	NA	-0.440384	-0.00794584	-0.428553	NA	0.559616	4	3	2	-1	1	1000	0.5	1000
2.97616	1.01923	-1.54902	NA	-0.00794584	0.0192317	-1.77451	NA	5	3	2	-1	1	1000	0.5	1000
2.97616	NA	1.97681	-1.00239	-0.00794584	NA	-0.0115947	-0.00238626	6	3	2	-1	1	1000	0.5	1000
4.14936	NA	NA	NA	0.383121	NA	NA	NA	1	3	2	-1	1	1000	0.5	1000
3.02292	0.648384	NA	NA	0.00764053	-0.351616	NA	NA	2	3	2	-1	1	1000	0.5	1000
3.06231	0.939403	-1.19099	NA	0.0207712	-0.0605973	-1.59549	NA	3	3	2	-1	1	1000	0.5	1000
3.06231	0.598683	NA	-0.346661	0.0207712	-0.401317	NA	0.653339	4	3	2	-1	1	1000	0.5	1000
3.06231	0.939403	-1.19099	NA	0.0207712	-0.0605973	-1.59549	NA	5	3	2	-1	1	1000	0.5	1000
3.06231	NA	2.0927	-0.955784	0.0207712	NA	0.0463517	0.0442158	6	3	2	-1	1	1000	0.5	1000
4.04492	NA	NA	NA	0.348307	NA	NA	NA	1	3	2	-1	1	1000	0.5	1000
2.87184	0.57019	NA	NA	-0.042721	-0.42981	NA	NA	2	3	2	-1	1	1000	0.5	1000
2.91596	0.809484	-0.971804	NA	-0.0280138	-0.190516	-1.4859	NA	3	3	2	-1	1	1000	0.5	1000
2.91596	0.539488	NA	-0.319466	-0.0280138	-0.460512	NA	0.680534	4	3	2	-1	1	1000	0.5	1000
2.91596	0.809484	-0.971804	NA	-0.0280138	-0.190516	-1.4859	NA	5	3	2	-1	1	1000	0.5	1000
2.91596	NA	1.9418	-0.957803	-0.0280138	NA	-0.0291016	0.0421966	6	3	2	-1	1	1000	0.5	1000
4.03855	NA	NA	NA	0.346184	NA	NA	NA	1	3	2	-1	1	1000	0.5	1000
2.97304	0.599085	NA	NA	-0.00898776	-0.400915	NA	NA	2	3	2	-1	1	1000	0.5	1000
3.05743	0.985469	-1.45773	NA	0.0191429	-0.0145309	-1.72887	NA	3	3	2	-1	1	1000	0.5	1000
3.05743	0.566336	NA	-0.439961	0.0191429	-0.433664	NA	0.560039	4	3	2	-1	1	1000	0.5	1000
3.05743	0.985469	-1.45773	NA	0.0191429	-0.0145309	-1.72887	NA	5	3	2	-1	1	1000	0.5	1000
3.05743	NA	1.96969	-1.03444	0.0191429	NA	-0.0151529	-0.0344391	6	3	2	-1	1	1000	0.5	1000
4.0852	NA	NA	NA	0.361734	NA	NA	NA	1	3	2	-1	1	1000	0.5	1000
2.97462	0.604716	NA	NA	-0.00846032	-0.395284	NA	NA	2	3	2	-1	1	1000	0.5	1000
3.04317	0.958191	-1.40415	NA	0.0143911	-0.0418092	-1.70208	NA	3	3	2	-1	1	1000	0.5	1000
3.04317	0.56288	NA	-0.407144	0.0143911	-0.43712	NA	0.592856	4	3	2	-1	1	1000	0.5	1000
3.04317	0.958191	-1.40415	NA	0.0143911	-0.0418092	-1.70208	NA	5	3	2	-1	1	1000	0.5	1000
3.04317	NA	1.99936	-0.986873	0.0143911	NA	-0.000318008	0.0131272	6	3	2	-1	1	1000	0.5	1000
4.0397	NA	NA	NA	0.346567	NA	NA	NA	1	3	2	-1	1	1000	0.5	1000
2.95712	0.603063	NA	NA	-0.0142919	-0.396937	NA	NA	2	3	2	-1	1	1000	0.5	1000
3.0242	0.973446	-1.38516	NA	0.0080653	-0.0265541	-1.69258	NA	3	3	2	-1	1	1000	0.5	1000
3.0242	0.5648	NA	-0.406795	0.0080653	-0.4352	NA	0.593205	4	3	2	-1	1	1000	0.5	1000
3.0242	0.973446	-1.38516	NA	0.0080653	-0.0265541	-1.69258	NA	5	3	2	-1	1	1000	0.5	1000
3.0242	NA	1.91447	-0.969036	0.0080653	NA	-0.0427654	0.0309638	6	3	2	-1	1	1000	0.5	1000
3.902	NA	NA	NA	0.300666	NA	NA	NA	1	3	2	-1	1	1000	0.5	1000
2.841	0.592951	NA	NA	-0.0529985	-0.407049	NA	NA	2	3	2	-1	1	1000	0.5	1000
2.97797	1.21815	-2.27589	NA	-0.00734284	0.218153	-2.13794	NA	3	3	2	-1	1	1000	0.5	1000
2.97797	0.561903	NA	-0.546916	-0.00734284	-0.438097	NA	0.453084	4	3	2	-1	1	1000	0.5	1000
2.97797	1.21815	-2.27589	NA	-0.00734284	0.218153	-2.13794	NA	5	3	2	-1	1	1000	0.5	1000
2.97797	NA	1.94869	-1.0152	-0.00734284	NA	-0.0256562	-0.0152035	6	3	2	-1	1	1000	0.5	1000
4.0256	NA	NA	NA	0.341866	NA	NA	NA	1	3	2	-1	1	1000	0.5	1000
2.8814	0.634094	NA	NA	-0.0395319	-0.365906	NA	NA	2	3	2	-1	1	1000	0.5	1000
2.94894	0.986756	-1.37997	NA	-0.0170216	-0.0132442	-1.68999	NA	3	3	2	-1	1	1000	0.5	1000
2.94894	0.584401	NA	-0.419514	-0.0170216	-0.415599	NA	0.580486	4	3	2	-1	1	1000	0.5	1000
2.94894	0.986756	-1.37997	NA	-0.0170216	-0.0132442	-1.68999	NA	5	3	2	-1	1	1000	0.5	1000
2.94894	NA	2.00434	-1.02884	-0.0170216	NA	0.0021699	-0.0288369	6	3	2	-1	1	1000	0.5	1000
3.95398	NA	NA	NA	0.317994	NA	NA	NA	1	3	2	-1	1	1000	0.5	1000
2.78456	0.612569	NA	NA	-0.0718141	-0.387431	NA	NA	2	3	2	-1	1	1000	0.5	1000
2.85654	0.975546	-1.44311	NA	-0.0478212	-0.0244544	-1.72156	NA	3	3	2	-1	1	1000	0.5	1000
2.85654	0.559958	NA	-0.434534	-0.0478212	-0.440042	NA	0.565466	4	3	2	-1	1	1000	0.5	1000
2.85654	0.975546	-1.44311	NA	-0.0478212	-0.0244544	-1.72156	NA	5	3	2	-1	1	1000	0.5	1000
2.85654	NA	1.94443	-1.02002	-0.0478212	NA	-0.027783	-0.0200222	6	3	2	-1	1	1000	0.5	1000
4.01735	NA	NA	NA	0.339116	NA	NA	NA	1	3	2	-1	1	1000	0.5	1000
2.8655	0.595239	NA	NA	-0.0448339	-0.404761	NA	NA	2	3	2	-1	1	1000	0.5	1000
2.94281	0.98162	-1.56048	NA	-0.019065	-0.0183801	-1.78024	NA	3	3	2	-1	1	1000	0.5	1000
2.94281	0.548558	NA	-0.436992	-0.019065	-0.451442	NA	0.563008	4	3	2	-1	1	1000	0.5	1000
2.94281	0.98162	-1.56048	NA	-0.019065	-0.0183801	-1.78024	NA	5	3	2	-1	1	1000	0.5	1000
2.94281	NA	1.97666	-0.990529	-0.019065	NA	-0.0116714	0.00947082	6	3	2	-1	1	1000	0.5	1000
3.9936	NA	NA	NA	0.331198	NA	NA	NA	1	3	2	-1	1	1000	0.5	1000
2.89919	0.611602	NA	NA	-0.0336039	-0.388398	NA	NA	2	3	2	-1	1	1000	0.5	1000
2.98824	1.01866	-1.57741	NA	-0.0039213	0.0186551	-1.7887	NA	3	3	2	-1	1	1000	0.5	1000
2.98824	0.568622	NA	-0.465338	-0.0039213	-0.431378	NA	0.534662	4	3	2	-1	1	1000	0.5	1000
2.98824	1.01866	-1.57741	NA	-0.0039213	0.0186551	-1.7887	NA	5	3	2	-1	1	1000	0.5	1000
2.98824	NA	1.99307	-1.0533	-0.0039213	NA	-0.0034668	-0.0532976	6	3	2	-1	1	1000	0.5	1000
4.14185	NA	NA	NA	0.380618	NA	NA	NA	1	3	2	-1	1	1000	0.5	1000
3.00613	0.605683	NA	NA	0.00204336	-0.394317	NA	NA	2	3	2	-1	1	1000	0.5	1000
3.07175	1.00903	-1.55775	NA	0.0239178	0.00903012	-1.77887	NA	3	3	2	-1	1	1000	0.5	1000
3.07175	0.556437	NA	-0.416682	0.0239178	-0.443563	NA	0.583318	4	3	2	-1	1	1000	0.5	1000
3.07175	1.00903	-1.55775	NA	0.0239178	0.00903012	-1.77887	NA	5	3	2	-1	1	1000	0.5	1000
3.07175	NA	1.91516	-0.92897	0.0239178	NA	-0.04242	0.0710301	6	3	2	-1	1	1000	0.5	1000
4.02438	NA	NA	NA	0.341461	NA	NA	NA	1	3	2	-1	1	1000	0.5	1000
2.99405	0.62541	NA	NA	-0.00198261	-0.37459	NA	NA	2	3	2	-1	1	1000	0.5	1000
3.04375	0.944792	-1.20123	NA	0.0145846	-0.0552083	-1.60062	NA	3	3	2	-1	1	1000	0.5	1000
3.04375	0.592267	NA	-0.354733	0.0145846	-0.407733	NA	0.645267	4	3	2	-1	1	1000	0.5	1000
3.04375	0.944792	-1.20123	NA	0.0145846	-0.0552083	-1.60062	NA	5	3	2	-1	1	1000	0.5	1000
3.04375	NA	2.01816	-0.950712	0.0145846	NA	0.00908199	0.0492875	6	3	2	-1	1	1000	0.5	1000
3.92267	NA	NA	NA	0.307558	NA	NA	NA	1	3	2	-1	1	1000	0.5	1000
2.82475	0.625669	NA	NA	-0.0584181	-0.374331	NA	NA	2	3	2	-1	1	1000	0.5	1000
2.89807	1.05718	-1.69548	NA	-0.0339759	0.0571776	-1.84774	NA	3	3	2	-1	1	1000	0.5	1000
2.89807	0.576557	NA	-0.436047	-0.0339759	-0.423443	NA	0.563953	4	3	2	-1	1	1000	0.5	1000
2.89807	1.05718	-1.69548	NA	-0.0339759	0.0571776	-1.84774	NA	5	3	2	-1	1	1000	0.5	1000
2.89807	NA	2.03392	-0.959133	-0.0339759	NA	0.0169578	0.0408673	6	3	2	-1	1	1000	0.5	1000
3.95701	NA	NA	NA	0.319004	NA	NA	NA	1	3	2	-1	1	1000	0.5	1000
2.82432	0.622761	NA	NA	-0.0585594	-0.377239	NA	NA	2	3	2	-1	1	1000	0.5	1000
2.92315	1.08436	-1.9024	NA	-0.0256175	0.084364	-1.9512	NA	3	3	2	-1	1	1000	0.5	1000
2.92315	0.565998	NA	-0.500426	-0.0256175	-0.434002	NA	0.499574	4	3	2	-1	1	1000	0.5	1000
2.92315	1.08436	-1.9024	NA	-0.0256175	0.084364	-1.9512	NA	5	3	2	-1	1	1000	0.5	1000
2.92315	NA	2.07721	-1.04683	-0.0256175	NA	0.0386035	-0.046835	6	3	2	-1	1	1000	0.5	1000
4.32128	NA	NA	NA	0.440428	NA	NA	NA	1	3	2	-1	1	1000	0.5	1000
3.0942	0.615121	NA	NA	0.0313989	-0.384879	NA	NA	2	3	2	-1	1	1000	0.5	1000
3.16914	0.985223	-1.51289	NA	0.056381	-0.0147765	-1.75644	NA	3	3	2	-1	1	1000	0.5	1000
3.16914	0.566302	NA	-0.42825	0.056381	-0.433698	NA	0.57175	4	3	2	-1	1	1000	0.5	1000
3.16914	0.985223	-1.51289	NA	0.056381	-0.0147765	-1.75644	NA	5	3	2	-1	1	1000	0.5	1000
3.16914	NA	2.04513	-1.00716	0.056381	NA	0.0225667	-0.00716351	6	3	2	-1	1	1000	0.5	1000
4.02648	NA	NA	NA	0.342159	NA	NA	NA	1	3	2	-1	1	1000	0.5	1000
2.94312	0.611898	NA	NA	-0.0189615	-0.388102	NA	NA	2	3	2	-1	1	1000	0.5	1000
3.0285	1.04297	-1.74946	NA	0.00950019	0.0429695	-1.87473	NA	3	3	2	-1	1	1000	0.5	1000
3.0285	0.567059	NA	-0.458923	0.00950019	-0.432941	NA	0.541077	4	3	2	-1	1	1000	0.5	1000
3.0285	1.04297	-1.74946	NA	0.00950019	0.0429695	-1.87473	NA	5	3	2	-1	1	1000	0.5	1000
3.0285	NA	2.08453	-1.00574	0.00950019	NA	0.0422642	-0.00574215	6	3	2	-1	1	1000	0.5	1000
3.88348	NA	NA	NA	0.294492	NA	NA	NA	1	3	2	-1	1	1000	0.5	1000
2.79001	0.639753	NA	NA	-0.0699953	-0.360247	NA	NA	2	3	2	-1	1	1000	0.5	1000
2.86968	1.08931	-1.82487	NA	-0.04344	0.0893115	-1.91243	NA	3	3	2	-1	1	1000	0.5	1000
2.86968	0.579972	NA	-0.475049	-0.04344	-0.420028	NA	0.524951	4	3	2	-1	1	1000	0.5	1000
2.86968	1.08931	-1.82487	NA	-0.04344	0.0893115	-1.91243	NA	5	3	2	-1	1	1000	0.5	1000
2.86968	NA	2.07793	-1.01598	-0.04344	NA	0.0389669	-0.015977	6	3	2	-1	1	1000	0.5	1000
4.05713	NA	NA	NA	0.352378	NA	NA	NA	1	3	2	-1	1	1000	0.5	1000
2.91967	0.607365	NA	NA	-0.0267752	-0.392635	NA	NA	2	3	2	-1	1	1000	0.5	1000
3.00464	0.998773	-1.6016	NA	0.00154577	-0.00122748	-1.8008	NA	3	3	2	-1	1	1000	0.5	1000
3.00464	0.560287	NA	-0.460014	0.00154577	-0.439713	NA	0.539986	4	3	2	-1	1	1000	0.5	1000
3.00464	0.998773	-1.6016	NA	0.00154577	-0.00122748	-1.8008	NA	5	3	2	-1	1	1000	0.5	1000
3.00464	NA	2.04649	-1.04781	0.00154577	NA	0.0232459	-0.0478109	6	3	2	-1	1	1000	0.5	1000
3.8618	NA	NA	NA	0.287266	NA	NA	NA	1	3	2	-1	1	1000	0.5	1000
2.88424	0.622421	NA	NA	-0.0385881	-0.377579	NA	NA	2	3	2	-1	1	1000	0.5	1000
2.96364	1.03489	-1.50857	NA	-0.0121184	0.0348863	-1.75428	NA	3	3	2	-1	1	1000	0.5	1000
2.96364	0.5928	NA	-0.434922	-0.0121184	-0.4072	NA	0.565078	4	3	2	-1	1	1000	0.5	1000
2.96364	1.03489	-1.50857	NA	-0.0121184	0.0348863	-1.75428	NA	5	3	2	-1	1	1000	0.5	1000
2.96364	NA	2.02286	-1.01812	-0.0121184	NA	0.0114317	-0.0181169	6	3	2	-1	1	1000	0.5	1000
3.91935	NA	NA	NA	0.306451	NA	NA	NA	1	3	2	-1	1	1000	0.5	1000
2.96782	0.651266	NA	NA	-0.010728	-0.348734	NA	NA	2	3	2	-1	1	1000	0.5	1000
3.00848	0.91575	-1.01905	NA	0.00282667	-0.0842496	-1.50952	NA	3	3	2	-1	1	1000	0.5	1000
3.00848	0.613247	NA	-0.33612	0.00282667	-0.386753	NA	0.66388	4	3	2	-1	1	1000	0.5	1000
3.00848	0.91575	-1.01905	NA	0.00282667	-0.0842496	-1.50952	NA	5	3	2	-1	1	1000	0.5	1000
3.00848	NA	2.06585	-1.01751	0.00282667	NA	0.032926	-0.0175149	6	3	2	-1	1	1000	0.5	1000
4.0769	NA	NA	NA	0.358967	NA	NA	NA	1	3	2	-1	1	1000	0.5	1000
2.97799	0.601264	NA	NA	-0.0073382	-0.398736	NA	NA	2	3	2	-1	1	1000	0.5	1000
3.08792	1.12485	-2.04052	NA	0.0293073	0.124848	-2.02026	NA	3	3	2	-1	1	1000	0.5	1000
3.08792	0.561213	NA	-0.499247	0.0293073	-0.438787	NA	0.500753	4	3	2	-1	1	1000	0.5	1000
3.08792	1.12485	-2.04052	NA	0.0293073	0.124848	-2.02026	NA	5	3	2	-1	1	1000	0.5	1000
3.08792	NA	2.03175	-0.996349	0.0293073	NA	0.0158741	0.003651	6	3	2	-1	1	1000	0.5	1000
4.04324	NA	NA	NA	0.347747	NA	NA	NA	1	3	2	-1	1	1000	0.5	1000
2.92756	0.59661	NA	NA	-0.0241464	-0.40339	NA	NA	2	3	2	-1	1	1000	0.5	1000
2.98002	0.885091	-1.15815	NA	-0.00665993	-0.114909	-1.57908	NA	3	3	2	-1	1	1000	0.5	1000
2.98002	0.561268	NA	-0.357013	-0.00665993	-0.438732	NA	0.642987	4	3	2	-1	1	1000	0.5	1000
2.98002	0.885091	-1.15815	NA	-0.00665993	-0.114909	-1.57908	NA	5	3	2	-1	1	1000	0.5	1000
2.98002	NA	2.00738	-0.975808	-0.00665993	NA	0.00368752	0.0241923	6	3	2	-1	1	1000	0.5	1000
3.97505	NA	NA	NA	0.325016	NA	NA	NA	1	3	2	-1	1	1000	0.5	1000
2.849	0.645488	NA	NA	-0.0503343	-0.354512	NA	NA	2	3	2	-1	1	1000	0.5	1000
2.93827	1.07968	-1.69048	NA	-0.0205761	0.0796842	-1.84524	NA	3	3	2	-1	1	1000	0.5	1000
2.93827	0.582066	NA	-0.492045	-0.0205761	-0.417934	NA	0.507955	4	3	2	-1	1	1000	0.5	1000
2.93827	1.07968	-1.69048	NA	-0.0205761	0.0796842	-1.84524	NA	5	3	2	-1	1	1000	0.5	1000
2.93827	NA	1.97736	-1.06759	-0.0205761	NA	-0.0113192	-0.067592	6	3	2	-1	1	1000	0.5	1000
4.06701	NA	NA	NA	0.355671	NA	NA	NA	1	3	2	-1	1	1000	0.5	1000
2.98431	0.604699	NA	NA	-0.00523002	-0.395301	NA	NA	2	3	2	-1	1	1000	0.5	1000
3.04545	0.927167	-1.29513	NA	0.0151516	-0.0728327	-1.64757	NA	3	3	2	-1	1	1000	0.5	1000
3.04545	0.569857	NA	-0.385259	0.0151516	-0.430143	NA	0.614741	4	3	2	-1	1	1000	0.5	1000
3.04545	0.927167	-1.29513	NA	0.0151516	-0.0728327	-1.64757	NA	5	3	2	-1	1	1000	0.5	1000
3.04545	NA	2.06555	-0.99969	0.0151516	NA	0.0327729	0.000310427	6	3	2	-1	1	1000	0.5	1000
3.95187	NA	NA	NA	0.31729	NA	NA	NA	1	3	2	-1	1	1000	0.5	1000
2.9015	0.609059	NA	NA	-0.0328317	-0.390941	NA	NA	2	3	2	-1	1	1000	0.5	1000
2.97681	1.03134	-1.64182	NA	-0.00772842	0.031338	-1.82091	NA	3	3	2	-1	1	1000	0.5	1000
2.97681	0.570546	NA	-0.433313	-0.00772842	-0.429454	NA	0.566687	4	3	2	-1	1	1000	0.5	1000
2.97681	1.03134	-1.64182	NA	-0.00772842	0.031338	-1.82091	NA	5	3	2	-1	1	1000	0.5	1000
2.97681	NA	2.03288	-0.969836	-0.00772842	NA	0.0164406	0.0301643	6	3	2	-1	1	1000	0.5	1000
4.01292	NA	NA	NA	0.33764	NA	NA	NA	1	3	2	-1	1	1000	0.5	1000
2.93235	0.619682	NA	NA	-0.0225493	-0.380318	NA	NA	2	3	2	-1	1	1000	0.5	1000
3.02255	1.0659	-1.70378	NA	0.00751572	0.0659034	-1.85189	NA	3	3	2	-1	1	1000	0.5	1000
3.02255	0.570286	NA	-0.477911	0.00751572	-0.429714	NA	0.522089	4	3	2	-1	1	1000	0.5	1000
3.02255	1.0659	-1.70378	NA	0.00751572	0.0659034	-1.85189	NA	5	3	2	-1	1	1000	0.5	1000
3.02255	NA	1.96047	-1.02782	0.00751572	NA	-0.0197666	-0.0278217	6	3	2	-1	1	1000	0.5	1000
4.07657	NA	NA	NA	0.358855	NA	NA	NA	1	3	2	-1	1	1000	0.5	1000
2.89664	0.609439	NA	NA	-0.0344527	-0.390561	NA	NA	2	3	2	-1	1	1000	0.5	1000
2.976	1.00495	-1.59025	NA	-0.00800031	0.00495386	-1.79512	NA	3	3	2	-1	1	1000	0.5	1000
2.976	0.549596	NA	-0.464909	-0.00800031	-0.450404	NA	0.535091	4	3	2	-1	1	1000	0.5	1000
2.976	1.00495	-1.59025	NA	-0.00800031	0.00495386	-1.79512	NA	5	3	2	-1	1	1000	0.5	1000
2.976	NA	1.91936	-1.02603	-0.00800031	NA	-0.0403212	-0.0260334	6	3	2	-1	1	1000	0.5	1000
3.94605	NA	NA	NA	0.315351	NA	NA	NA	1	3	2	-1	1	1000	0.5	1000
2.94734	0.612664	NA	NA	-0.0175531	-0.387336	NA	NA	2	3	2	-1	1	1000	0.5	1000
3.05789	1.12171	-1.85605	NA	0.0192958	0.12171	-1.92802	NA	3	3	2	-1	1	1000	0.5	1000
3.05789	0.572436	NA	-0.515481	0.0192958	-0.427564	NA	0.484519	4	3	2	-1	1	1000	0.5	1000
3.05789	1.12171	-1.85605	NA	0.0192958	0.12171	-1.92802	NA	5	3	2	-1	1	1000	0.5	1000
3.05789	NA	1.93431	-1.0527	0.0192958	NA	-0.0328426	-0.0526979	6	3	2	-1	1	1000	0.5	1000
3.91825	NA	NA	NA	0.306083	NA	NA	NA	1	3	2	-1	1	1000	0.5	1000
2.84079	0.589572	NA	NA	-0.0530705	-0.410428	NA	NA	2	3	2	-1	1	1000	0.5	1000
2.9131	0.945058	-1.3926	NA	-0.0289665	-0.0549418	-1.6963	NA	3	3	2	-1	1	1000	0.5	1000
2.9131	0.556616	NA	-0.409933	-0.0289665	-0.443384	NA	0.590067	4	3	2	-1	1	1000	0.5	1000
2.9131	0.945058	-1.3926	NA	-0.0289665	-0.0549418	-1.6963	NA	5	3	2	-1	1	1000	0.5	1000
2.9131	NA	1.99552	-0.997345	-0.0289665	NA	-0.00223772	0.00265509	6	3	2	-1	1	1000	0.5	1000
4.043	NA	NA	NA	0.347665	NA	NA	NA	1	3	2	-1	1	1000	0.5	1000
2.90183	0.610667	NA	NA	-0.0327222	-0.389333	NA	NA	2	3	2	-1	1	1000	0.5	1000
2.98894	1.08524	-1.84667	NA	-0.00368541	0.0852388	-1.92333	NA	3	3	2	-1	1	1000	0.5	1000
2.98894	0.567125	NA	-0.457725	-0.00368541	-0.432875	NA	0.542275	4	3	2	-1	1	1000	0.5	1000
2.98894	1.08524	-1.84667	NA	-0.00368541	0.0852388	-1.92333	NA	5	3	2	-1	1	1000	0.5	1000
2.98894	NA	2.02136	-0.95875	-0.00368541	NA	0.0106781	0.0412501	6	3	2	-1	1	1000	0.5	1000
4.02969	NA	NA	NA	0.343229	NA	NA	NA	1	3	2	-1	1	1000	0.5	1000
2.91258	0.607475	NA	NA	-0.0291395	-0.392525	NA	NA	2	3	2	-1	1	1000	0.5	1000
3.01516	1.08969	-1.87256	NA	0.00505446	0.0896913	-1.93628	NA	3	3	2	-1	1	1000	0.5	1000
3.01516	0.553105	NA	-0.507041	0.00505446	-0.446895	NA	0.492959	4	3	2	-1	1	1000	0.5	1000
3.01516	1.08969	-1.87256	NA	0.00505446	0.0896913	-1.93628	NA	5	3	2	-1	1	1000	0.5	1000
3.01516	NA	1.93021	-1.02969	0.00505446	NA	-0.034896	-0.029691	6	3	2	-1	1	1000	0.5	1000
3.97937	NA	NA	NA	0.326458	NA	NA	NA	1	3	2	-1	1	1000	0.5	1000
2.92117	0.62359	NA	NA	-0.0262754	-0.37641	NA	NA	2	3	2	-1	1	1000	0.5	1000
2.99645	1.04362	-1.56755	NA	-0.00118435	0.0436244	-1.78378	NA	3	3	2	-1	1	1000	0.5	1000
2.99645	0.585332	NA	-0.428403	-0.00118435	-0.414668	NA	0.571597	4	3	2	-1	1	1000	0.5	1000
2.99645	1.04362	-1.56755	NA	-0.00118435	0.0436244	-1.78378	NA	5	3	2	-1	1	1000	0.5	1000
2.99645	NA	2.00208	-0.975559	-0.00118435	NA	0.0010388	0.0244412	6	3	2	-1	1	1000	0.5	1000
4.16863	NA	NA	NA	0.389543	NA	NA	NA	1	3	2	-1	1	1000	0.5	1000
3.01564	0.583008	NA	NA	0.00521216	-0.416992	NA	NA	2	3	2	-1	1	1000	0.5	1000
3.11758	1.0217	-1.78135	NA	0.0391922	0.0217044	-1.89067	NA	3	3	2	-1	1	1000	0.5	1000
3.11758	0.547197	NA	-0.476449	0.0391922	-0.452803	NA	0.523551	4	3	2	-1	1	1000	0.5	1000
3.11758	1.0217	-1.78135	NA	0.0391922	0.0217044	-1.89067	NA	5	3	2	-1	1	1000	0.5	1000
3.11758	NA	2.05423	-1.02589	0.0391922	NA	0.027116	-0.0258853	6	3	2	-1	1	1000	0.5	1000
3.9967	NA	NA	NA	0.332234	NA	NA	NA	1	3	2	-1	1	1000	0.5	1000
2.90051	0.59463	NA	NA	-0.0331621	-0.40537	NA	NA	2	3	2	-1	1	1000	0.5	1000
2.9919	1.00097	-1.62043	NA	-0.00269949	0.000967048	-1.81021	NA	3	3	2	-1	1	1000	0.5	1000
2.9919	0.548122	NA	-0.473191	-0.00269949	-0.451878	NA	0.526809	4	3	2	-1	1	1000	0.5	1000
2.9919	1.00097	-1.62043	NA	-0.00269949	0.000967048	-1.81021	NA	5	3	2	-1	1	1000	0.5	1000
2.9919	NA	1.96136	-1.04594	-0.00269949	NA	-0.019322	-0.0459377	6	3	2	-1	1	1000	0.5	1000
3.99212	NA	NA	NA	0.330706	NA	NA	NA	1	3	2	-1	1	1000	0.5	1000
2.98526	0.648818	NA	NA	-0.00491363	-0.351182	NA	NA	2	3	2	-1	1	1000	0.5	1000
3.05454	1.01983	-1.42891	NA	0.0181815	0.0198292	-1.71446	NA	3	3	2	-1	1	1000	0.5	1000
3.05454	0.604626	NA	-0.421837	0.0181815	-0.395374	NA	0.578163	4	3	2	-1	1	1000	0.5	1000
3.05454	1.01983	-1.42891	NA	0.0181815	0.0198292	-1.71446	NA	5	3	2	-1	1	1000	0.5	1000
3.05454	NA	2.0808	-1.03612	0.0181815	NA	0.0404024	-0.0361219	6	3	2	-1	1	1000	0.5	1000
3.86283	NA	NA	NA	0.287612	NA	NA	NA	1	3	2	-1	1	1000	0.5	1000
2.83901	0.598447	NA	NA	-0.0536625	-0.401553	NA	NA	2	3	2	-1	1	1000	0.5	1000
2.9357	1.06161	-1.71966	NA	-0.0214318	0.0616135	-1.85983	NA	3	3	2	-1	1	1000	0.5	1000
2.9357	0.566862	NA	-0.473523	-0.0214318	-0.433138	NA	0.526477	4	3	2	-1	1	1000	0.5	1000
2.9357	1.06161	-1.71966	NA	-0.0214318	0.0616135	-1.85983	NA	5	3	2	-1	1	1000	0.5	1000
2.9357	NA	1.97031	-1.01606	-0.0214318	NA	-0.0148462	-0.0160628	6	3	2	-1	1	1000	0.5	1000
3.98531	NA	NA	NA	0.328437	NA	NA	NA	1	3	2	-1	1	1000	0.5	1000
2.89697	0.610924	NA	NA	-0.0343426	-0.389076	NA	NA	2	3	2	-1	1	1000	0.5	1000
2.97803	1.01505	-1.5064	NA	-0.00732487	0.015047	-1.7532	NA	3	3	2	-1	1	1000	0.5	1000
2.97803	0.577918	NA	-0.427518	-0.00732487	-0.422082	NA	0.572482	4	3	2	-1	1	1000	0.5	1000
2.97803	1.01505	-1.5064	NA	-0.00732487	0.015047	-1.7532	NA	5	3	2	-1	1	1000	0.5	1000
2.97803	NA	1.99157	-0.992729	-0.00732487	NA	-0.00421417	0.00727142	6	3	2	-1	1	1000	0.5	1000
4.07628	NA	NA	NA	0.35876	NA	NA	NA	1	3	2	-1	1	1000	0.5	1000
2.92415	0.607791	NA	NA	-0.0252824	-0.392209	NA	NA	2	3	2	-1	1	1000	0.5	1000
3.00814	0.988536	-1.51987	NA	0.00271421	-0.0114637	-1.75994	NA	3	3	2	-1	1	1000	0.5	1000
3.00814	0.560828	NA	-0.452322	0.00271421	-0.439172	NA	0.547678	4	3	2	-1	1	1000	0.5	1000
3.00814	0.988536	-1.51987	NA	0.00271421	-0.0114637	-1.75994	NA	5	3	2	-1	1	1000	0.5	1000
3.00814	NA	1.99292	-1.04543	0.00271421	NA	-0.00354123	-0.0454252	6	3	2	-1	1	1000	0.5	1000
3.97637	NA	NA	NA	0.325458	NA	NA	NA	1	3	2	-1	1	1000	0.5	1000
2.92197	0.619615	NA	NA	-0.0260107	-0.380385	NA	NA	2	3	2	-1	1	1000	0.5	1000
3.01293	1.03102	-1.53432	NA	0.00431155	0.0310218	-1.76716	NA	3	3	2	-1	1	1000	0.5	1000
3.01293	0.578076	NA	-0.462394	0.00431155	-0.421924	NA	0.537606	4	3	2	-1	1	1000	0.5	1000
3.01293	1.03102	-1.53432	NA	0.00431155	0.0310218	-1.76716	NA	5	3	2	-1	1	1000	0.5	1000
3.01293	NA	1.95819	-1.05253	0.00431155	NA	-0.0209056	-0.0525276	6	3	2	-1	1	1000	0.5	1000
4.038	NA	NA	NA	0.346001	NA	NA	NA	1	3	2	-1	1	1000	0.5	1000
2.99611	0.63395	NA	NA	-0.00129748	-0.36605	NA	NA	2	3	2	-1	1	1000	0.5	1000
3.06781	1.02711	-1.47024	NA	0.0226047	0.0271088	-1.73512	NA	3	3	2	-1	1	1000	0.5	1000
3.06781	0.589165	NA	-0.433684	0.0226047	-0.410835	NA	0.566316	4	3	2	-1	1	1000	0.5	1000
3.06781	1.02711	-1.47024	NA	0.0226047	0.0271088	-1.73512	NA	5	3	2	-1	1	1000	0.5	1000
3.06781	NA	1.97791	-1.01712	0.0226047	NA	-0.0110435	-0.0171179	6	3	2	-1	1	1000	0.5	1000
3.99081	NA	NA	NA	0.330272	NA	NA	NA	1	3	2	-1	1	1000	0.5	1000
2.93682	0.62882	NA	NA	-0.0210589	-0.37118	NA	NA	2	3	2	-1	1	1000	0.5	1000
3.02356	1.08855	-1.76329	NA	0.00785307	0.0885466	-1.88165	NA	3	3	2	-1	1	1000	0.5	1000
3.02356	0.576301	NA	-0.478472	0.00785307	-0.423699	NA	0.521528	4	3	2	-1	1	1000	0.5	1000
3.02356	1.08855	-1.76329	NA	0.00785307	0.0885466	-1.88165	NA	5	3	2	-1	1	1000	0.5	1000
3.02356	NA	1.98379	-1.01678	0.00785307	NA	-0.00810467	-0.0167758	6	3	2	-1	1	1000	0.5	1000
4.03792	NA	NA	NA	0.345973	NA	NA	NA	1	3	2	-1	1	1000	0.5	1000
2.91326	0.592032	NA	NA	-0.0289135	-0.407968	NA	NA	2	3	2	-1	1	1000	0.5	1000
3.03447	1.10834	-1.90876	NA	0.0114895	0.108341	-1.95438	NA	3	3	2	-1	1	1000	0.5	1000
3.03447	0.558755	NA	-0.514455	0.0114895	-0.441245	NA	0.485545	4	3	2	-1	1	1000	0.5	1000
3.03447	1.10834	-1.90876	NA	0.0114895	0.108341	-1.95438	NA	5	3	2	-1	1	1000	0.5	1000
3.03447	NA	1.94061	-1.03749	0.0114895	NA	-0.0296948	-0.0374943	6	3	2	-1	1	1000	0.5	1000
4.01761	NA	NA	NA	0.339205	NA	NA	NA	1	3	2	-1	1	1000	0.5	1000
2.95048	0.614512	NA	NA	-0.0165069	-0.385488	NA	NA	2	3	2	-1	1	1000	0.5	1000
3.03515	1.07354	-1.75889	NA	0.011718	0.07354	-1.87944	NA	3	3	2	-1	1	1000	0.5	1000
3.03515	0.564011	NA	-0.470581	0.011718	-0.435989	NA	0.529419	4	3	2	-1	1	1000	0.5	1000
3.03515	1.07354	-1.75889	NA	0.011718	0.07354	-1.87944	NA	5	3	2	-1	1	1000	0.5	1000
3.03515	NA	1.94696	-0.991478	0.011718	NA	-0.026521	0.00852175	6	3	2	-1	1	1000	0.5	1000
3.98297	NA	NA	NA	0.327657	NA	NA	NA	1	3	2	-1	1	1000	0.5	1000
2.93538	0.635384	NA	NA	-0.0215397	-0.364616	NA	NA	2	3	2	-1	1	1000	0.5	1000
3.0193	1.06949	-1.68758	NA	0.00643303	0.0694938	-1.84379	NA	3	3	2	-1	1	1000	0.5	1000
3.0193	0.57707	NA	-0.486345	0.00643303	-0.42293	NA	0.513655	4	3	2	-1	1	1000	0.5	1000
3.0193	1.06949	-1.68758	NA	0.00643303	0.0694938	-1.84379	NA	5	3	2	-1	1	1000	0.5	1000
3.0193	NA	1.97767	-1.05629	0.00643303	NA	-0.011167	-0.0562911	6	3	2	-1	1	1000	0.5	1000
4.23486	NA	NA	NA	0.411621	NA	NA	NA	1	3	2	-1	1	1000	0.5	1000
3.06657	0.624771	NA	NA	0.0221891	-0.375229	NA	NA	2	3	2	-1	1	1000	0.5	1000
3.14352	1.00418	-1.50366	NA	0.04784	0.00418138	-1.75183	NA	3	3	2	-1	1	1000	0.5	1000
3.14352	0.578679	NA	-0.428359	0.04784	-0.421321	NA	0.571641	4	3	2	-1	1	1000	0.5	1000
3.14352	1.00418	-1.50366	NA	0.04784	0.00418138	-1.75183	NA	5	3	2	-1	1	1000	0.5	1000
3.14352	NA	2.04497	-1.01092	0.04784	NA	0.0224843	-0.010924	6	3	2	-1	1	1000	0.5	1000
3.98846	NA	NA	NA	0.329486	NA	NA	NA	1	3	2	-1	1	1000	0.5	1000
2.9052	0.60733	NA	NA	-0.0315993	-0.39267	NA	NA	2	3	2	-1	1	1000	0.5	1000
2.95135	0.90061	-1.14742	NA	-0.0162152	-0.09939	-1.57371	NA	3	3	2	-1	1	1000	0.5	1000
2.95135	0.573617	NA	-0.340383	-0.0162152	-0.426383	NA	0.659617	4	3	2	-1	1	1000	0.5	1000
2.95135	0.90061	-1.14742	NA	-0.0162152	-0.09939	-1.57371	NA	5	3	2	-1	1	1000	0.5	1000
2.95135	NA	2.01282	-0.937488	-0.0162152	NA	0.00640772	0.0625116	6	3	2	-1	1	1000	0.5	1000
4.1264	NA	NA	NA	0.375467	NA	NA	NA	1	3	2	-1	1	1000	0.5	1000
2.9718	0.605669	NA	NA	-0.00939914	-0.394331	NA	NA	2	3	2	-1	1	1000	0.5	1000
3.03294	0.983849	-1.54624	NA	0.0109802	-0.0161509	-1.77312	NA	3	3	2	-1	1	1000	0.5	1000
3.03294	0.563596	NA	-0.395021	0.0109802	-0.436404	NA	0.604979	4	3	2	-1	1	1000	0.5	1000
3.03294	0.983849	-1.54624	NA	0.0109802	-0.0161509	-1.77312	NA	5	3	2	-1	1	1000	0.5	1000
3.03294	NA	2.07364	-0.924779	0.0109802	NA	0.0368204	0.0752214	6	3	2	-1	1	1000	0.5	1000
4.01433	NA	NA	NA	0.338109	NA	NA	NA	1	3	2	-1	1	1000	0.5	1000
2.90001	0.606703	NA	NA	-0.0333307	-0.393297	NA	NA	2	3	2	-1	1	1000	0.5	1000
2.97673	0.984889	-1.52766	NA	-0.00775674	-0.0151107	-1.76383	NA	3	3	2	-1	1	1000	0.5	1000
2.97673	0.561156	NA	-0.441782	-0.00775674	-0.438844	NA	0.558218	4	3	2	-1	1	1000	0.5	1000
2.97673	0.984889	-1.52766	NA	-0.00775674	-0.0151107	-1.76383	NA	5	3	2	-1	1	1000	0.5	1000
2.97673	NA	2.0231	-1.02684	-0.00775674	NA	0.0115505	-0.0268405	6	3	2	-1	1	1000	0.5	1000
3.96119	NA	NA	NA	0.320395	NA	NA	NA	1	3	2	-1	1	1000	0.5	1000
2.80923	0.604393	NA	NA	-0.0635897	-0.395607	NA	NA	2	3	2	-1	1	1000	0.5	1000
2.89021	1.02317	-1.59445	NA	-0.0365956	0.0231681	-1.79722	NA	3	3	2	-1	1	1000	0.5	1000
2.89021	0.556776	NA	-0.44673	-0.0365956	-0.443224	NA	0.55327	4	3	2	-1	1	1000	0.5	1000
2.89021	1.02317	-1.59445	NA	-0.0365956	0.0231681	-1.79722	NA	5	3	2	-1	1	1000	0.5	1000
2.89021	NA	1.90344	-0.980034	-0.0365956	NA	-0.0482789	0.0199661	6	3	2	-1	1	1000	0.5	1000
3.98098	NA	NA	NA	0.326993	NA	NA	NA	1	3	2	-1	1	1000	0.5	1000
2.88427	0.592834	NA	NA	-0.0385768	-0.407166	NA	NA	2	3	2	-1	1	1000	0.5	1000
2.97056	1.02448	-1.7218	NA	-0.0098135	0.0244754	-1.8609	NA	3	3	2	-1	1	1000	0.5	1000
2.97056	0.55181	NA	-0.454978	-0.0098135	-0.44819	NA	0.545022	4	3	2	-1	1	1000	0.5	1000
2.97056	1.02448	-1.7218	NA	-0.0098135	0.0244754	-1.8609	NA	5	3	2	-1	1	1000	0.5	1000
2.97056	NA	2.01011	-0.98614	-0.0098135	NA	0.00505296	0.0138598	6	3	2	-1	1	1000	0.5	1000
4.13649	NA	NA	NA	0.378831	NA	NA	NA	1	3	2	-1	1	1000	0.5	1000
2.95038	0.596186	NA	NA	-0.0165389	-0.403814	NA	NA	2	3	2	-1	1	1000	0.5	1000
3.02592	0.990085	-1.58314	NA	0.00864105	-0.00991503	-1.79157	NA	3	3	2	-1	1	1000	0.5	1000
3.02592	0.554159	NA	-0.423531	0.00864105	-0.445841	NA	0.576469	4	3	2	-1	1	1000	0.5	1000
3.02592	0.990085	-1.58314	NA	0.00864105	-0.00991503	-1.79157	NA	5	3	2	-1	1	1000	0.5	1000
3.02592	NA	2.01253	-0.961933	0.00864105	NA	0.0062643	0.0380666	6	3	2	-1	1	1000	0.5	1000
3.89441	NA	NA	NA	0.298136	NA	NA	NA	1	3	2	-1	1	1000	0.5	1000
2.85415	0.615482	NA	NA	-0.0486179	-0.384518	NA	NA	2	3	2	-1	1	1000	0.5	1000
2.93858	1.04931	-1.58459	NA	-0.0204725	0.0493141	-1.79229	NA	3	3	2	-1	1	1000	0.5	1000
2.93858	0.571892	NA	-0.456919	-0.0204725	-0.428108	NA	0.543081	4	3	2	-1	1	1000	0.5	1000
2.93858	1.04931	-1.58459	NA	-0.0204725	0.0493141	-1.79229	NA	5	3	2	-1	1	1000	0.5	1000
2.93858	NA	1.89813	-1.00425	-0.0204725	NA	-0.050934	-0.00425038	6	3	2	-1	1	1000	0.5	1000
4.03947	NA	NA	NA	0.346491	NA	NA	NA	1	3	2	-1	1	1000	0.5	1000
2.91454	0.609697	NA	NA	-0.0284858	-0.390303	NA	NA	2	3	2	-1	1	1000	0.5	1000
2.98291	1.00078	-1.50021	NA	-0.00569611	0.000777149	-1.7501	NA	3	3	2	-1	1	1000	0.5	1000
2.98291	0.570239	NA	-0.404483	-0.00569611	-0.429761	NA	0.595517	4	3	2	-1	1	1000	0.5	1000
2.98291	1.00078	-1.50021	NA	-0.00569611	0.000777149	-1.7501	NA	5	3	2	-1	1	1000	0.5	1000
2.98291	NA	1.987	-0.940212	-0.00569611	NA	-0.00650166	0.0597879	6	3	2	-1	1	1000	0.5	1000
3.85419	NA	NA	NA	0.284731	NA	NA	NA	1	3	2	-1	1	1000	0.5	1000
2.88356	0.614058	NA	NA	-0.0388139	-0.385942	NA	NA	2	3	2	-1	1	1000	0.5	1000
2.95073	0.973074	-1.36004	NA	-0.0164219	-0.026926	-1.68002	NA	3	3	2	-1	1	1000	0.5	1000
2.95073	0.57514	NA	-0.421791	-0.0164219	-0.42486	NA	0.578209	4	3	2	-1	1	1000	0.5	1000
2.95073	0.973074	-1.36004	NA	-0.0164219	-0.026926	-1.68002	NA	5	3	2	-1	1	1000	0.5	1000
2.95073	NA	1.96568	-1.03141	-0.0164219	NA	-0.0171581	-0.031411	6	3	2	-1	1	1000	0.5	1000
3.96848	NA	NA	NA	0.322828	NA	NA	NA	1	3	2	-1	1	1000	0.5	1000
2.90619	0.606419	NA	NA	-0.03127	-0.393581	NA	NA	2	3	2	-1	1	1000	0.5	1000
2.98402	0.998097	-1.48376	NA	-0.00532704	-0.00190306	-1.74188	NA	3	3	2	-1	1	1000	0.5	1000
2.98402	0.571071	NA	-0.432084	-0.00532704	-0.428929	NA	0.567916	4	3	2	-1	1	1000	0.5	1000
2.98402	0.998097	-1.48376	NA	-0.00532704	-0.00190306	-1.74188	NA	5	3	2	-1	1	1000	0.5	1000
2.98402	NA	1.98427	-1.00992	-0.00532704	NA	-0.00786712	-0.00991853	6	3	2	-1	1	1000	0.5	1000
3.94975	NA	NA	NA	0.316583	NA	NA	NA	1	3	2	-1	1	1000	0.5	1000
2.77568	0.598879	NA	NA	-0.0747727	-0.401121	NA	NA	2	3	2	-1	1	1000	0.5	1000
2.8469	0.971808	-1.53743	NA	-0.0510318	-0.0281916	-1.76871	NA	3	3	2	-1	1	1000	0.5	1000
2.8469	0.56331	NA	-0.405564	-0.0510318	-0.43669	NA	0.594436	4	3	2	-1	1	1000	0.5	1000
2.8469	0.971808	-1.53743	NA	-0.0510318	-0.0281916	-1.76871	NA	5	3	2	-1	1	1000	0.5	1000
2.8469	NA	2.12008	-0.96483	-0.0510318	NA	0.060041	0.0351702	6	3	2	-1	1	1000	0.5	1000
3.97025	NA	NA	NA	0.323416	NA	NA	NA	1	3	2	-1	1	1000	0.5	1000
2.87863	0.601093	NA	NA	-0.0404575	-0.398907	NA	NA	2	3	2	-1	1	1000	0.5	1000
2.94855	0.954116	-1.41729	NA	-0.017149	-0.0458837	-1.70864	NA	3	3	2	-1	1	1000	0.5	1000
2.94855	0.564807	NA	-0.412357	-0.017149	-0.435193	NA	0.587643	4	3	2	-1	1	1000	0.5	1000
2.94855	0.954116	-1.41729	NA	-0.017149	-0.0458837	-1.70864	NA	5	3	2	-1	1	1000	0.5	1000
2.94855	NA	2.05619	-1.0106	-0.017149	NA	0.0280927	-0.0106007	6	3	2	-1	1	1000	0.5	1000
3.99826	NA	NA	NA	0.332754	NA	NA	NA	1	3	2	-1	1	1000	0.5	1000
2.89751	0.608695	NA	NA	-0.0341639	-0.391305	NA	NA	2	3	2	-1	1	1000	0.5	1000
3.00211	1.12429	-2.05129	NA	0.000704368	0.124288	-2.02564	NA	3	3	2	-1	1	1000	0.5	1000
3.00211	0.570673	NA	-0.496795	0.000704368	-0.429327	NA	0.503205	4	3	2	-1	1	1000	0.5	1000
3.00211	1.12429	-2.05129	NA	0.000704368	0.124288	-2.02564	NA	5	3	2	-1	1	1000	0.5	1000
3.00211	NA	2.11449	-1.0089	0.000704368	NA	0.0572445	-0.0088969	6	3	2	-1	1	1000	0.5	1000
4.15622	NA	NA	NA	0.385406	NA	NA	NA	1	3	2	-1	1	1000	0.5	1000
3.06649	0.59093	NA	NA	0.0221643	-0.40907	NA	NA	2	3	2	-1	1	1000	0.5	1000
3.13866	0.936891	-1.33918	NA	0.0462193	-0.0631091	-1.66959	NA	3	3	2	-1	1	1000	0.5	1000
3.13866	0.552544	NA	-0.420415	0.0462193	-0.447456	NA	0.579585	4	3	2	-1	1	1000	0.5	1000
3.13866	0.936891	-1.33918	NA	0.0462193	-0.0631091	-1.66959	NA	5	3	2	-1	1	1000	0.5	1000
3.13866	NA	1.92523	-1.02481	0.0462193	NA	-0.0373833	-0.0248114	6	3	2	-1	1	1000	0.5	1000
3.96283	NA	NA	NA	0.320944	NA	NA	NA	1	3	2	-1	1	1000	0.5	1000
2.88717	0.616357	NA	NA	-0.037609	-0.383643	NA	NA	2	3	2	-1	1	1000	0.5	1000
2.98835	1.13116	-1.98627	NA	-0.0038828	0.131159	-1.99314	NA	3	3	2	-1	1	1000	0.5	1000
2.98835	0.5643	NA	-0.503616	-0.0038828	-0.4357	NA	0.496384	4	3	2	-1	1	1000	0.5	1000
2.98835	1.13116	-1.98627	NA	-0.0038828	0.131159	-1.99314	NA	5	3	2	-1	1	1000	0.5	1000
2.98835	NA	1.9773	-1.00496	-0.0038828	NA	-0.0113492	-0.00495854	6	3	2	-1	1	1000	0.5	1000
4.04757	NA	NA	NA	0.34919	NA	NA	NA	1	3	2	-1	1	1000	0.5	1000
3.00134	0.644157	NA	NA	0.000447638	-0.355843	NA	NA	2	3	2	-1	1	1000	0.5	1000
3.06052	0.977122	-1.30919	NA	0.0201739	-0.0228784	-1.65459	NA	3	3	2	-1	1	1000	0.5	1000
3.06052	0.592198	NA	-0.411924	0.0201739	-0.407802	NA	0.588076	4	3	2	-1	1	1000	0.5	1000
3.06052	0.977122	-1.30919	NA	0.0201739	-0.0228784	-1.65459	NA	5	3	2	-1	1	1000	0.5	1000
3.06052	NA	2.01416	-1.04566	0.0201739	NA	0.00707996	-0.0456604	6	3	2	-1	1	1000	0.5	1000
4.18286	NA	NA	NA	0.394287	NA	NA	NA	1	3	2	-1	1	1000	0.5	1000
3.0871	0.614416	NA	NA	0.0290343	-0.385584	NA	NA	2	3	2	-1	1	1000	0.5	1000
3.12781	0.886233	-1.07311	NA	0.0426022	-0.113767	-1.53655	NA	3	3	2	-1	1	1000	0.5	1000
3.12781	0.580638	NA	-0.32414	0.0426022	-0.419362	NA	0.67586	4	3	2	-1	1	1000	0.5	1000
3.12781	0.886233	-1.07311	NA	0.0426022	-0.113767	-1.53655	NA	5	3	2	-1	1	1000	0.5	1000
3.12781	NA	2.03893	-0.940013	0.0426022	NA	0.0194675	0.0599868	6	3	2	-1	1	1000	0.5	1000
3.8376	NA	NA	NA	0.279201	NA	NA	NA	1	3	2	-1	1	1000	0.5	1000
2.81774	0.635469	NA	NA	-0.0607533	-0.364531	NA	NA	2	3	2	-1	1	1000	0.5	1000
2.89354	1.03881	-1.52791	NA	-0.0354851	0.0388069	-1.76396	NA	3	3	2	-1	1	1000	0.5	1000
2.89354	0.589573	NA	-0.44251	-0.0354851	-0.410427	NA	0.55749	4	3	2	-1	1	1000	0.5	1000
2.89354	1.03881	-1.52791	NA	-0.0354851	0.0388069	-1.76396	NA	5	3	2	-1	1	1000	0.5	1000
2.89354	NA	2.00522	-1.02326	-0.0354851	NA	0.00261188	-0.023257	6	3	2	-1	1	1000	0.5	1000
4.03637	NA	NA	NA	0.345457	NA	NA	NA	1	3	2	-1	1	1000	0.5	1000
2.94922	0.607335	NA	NA	-0.0169257	-0.392665	NA	NA	2	3	2	-1	1	1000	0.5	1000
3.0318	1.03129	-1.6331	NA	0.0106001	0.031285	-1.81655	NA	3	3	2	-1	1	1000	0.5	1000
3.0318	0.563475	NA	-0.450755	0.0106001	-0.436525	NA	0.549245	4	3	2	-1	1	1000	0.5	1000
3.0318	1.03129	-1.6331	NA	0.0106001	0.031285	-1.81655	NA	5	3	2	-1	1	1000	0.5	1000
3.0318	NA	1.96707	-0.993688	0.0106001	NA	-0.0164663	0.00631248	6	3	2	-1	1	1000	0.5	1000
3.93576	NA	NA	NA	0.311921	NA	NA	NA	1	3	2	-1	1	1000	0.5	1000
2.961	0.603981	NA	NA	-0.0129988	-0.396019	NA	NA	2	3	2	-1	1	1000	0.5	1000
3.00238	0.862489	-0.970347	NA	0.000792758	-0.137511	-1.48517	NA	3	3	2	-1	1	1000	0.5	1000
3.00238	0.578469	NA	-0.318472	0.000792758	-0.421531	NA	0.681528	4	3	2	-1	1	1000	0.5	1000
3.00238	0.862489	-0.970347	NA	0.000792758	-0.137511	-1.48517	NA	5	3	2	-1	1	1000	0.5	1000
3.00238	NA	1.97632	-0.967109	0.000792758	NA	-0.0118387	0.0328914	6	3	2	-1	1	1000	0.5	1000
3.94117	NA	NA	NA	0.313723	NA	NA	NA	1	3	2	-1	1	1000	0.5	1000
2.91309	0.607282	NA	NA	-0.0289689	-0.392718	NA	NA	2	3	2	-1	1	1000	0.5	1000
2.98453	0.959885	-1.35448	NA	-0.00515636	-0.0401147	-1.67724	NA	3	3	2	-1	1	1000	0.5	1000
2.98453	0.560925	NA	-0.43207	-0.00515636	-0.439075	NA	0.56793	4	3	2	-1	1	1000	0.5	1000
2.98453	0.959885	-1.35448	NA	-0.00515636	-0.0401147	-1.67724	NA	5	3	2	-1	1	1000	0.5	1000
2.98453	NA	1.90435	-1.03955	-0.00515636	NA	-0.0478225	-0.0395457	6	3	2	-1	1	1000	0.5	1000
3.86224	NA	NA	NA	0.287412	NA	NA	NA	1	3	2	-1	1	1000	0.5	1000
2.80968	0.606882	NA	NA	-0.0634412	-0.393118	NA	NA	2	3	2	-1	1	1000	0.5	1000
2.89279	1.0416	-1.70165	NA	-0.0357375	0.0416037	-1.85083	NA	3	3	2	-1	1	1000	0.5	1000
2.89279	0.564237	NA	-0.45715	-0.0357375	-0.435763	NA	0.54285	4	3	2	-1	1	1000	0.5	1000
2.89279	1.0416	-1.70165	NA	-0.0357375	0.0416037	-1.85083	NA	5	3	2	-1	1	1000	0.5	1000
2.89279	NA	2.01131	-0.99749	-0.0357375	NA	0.00565649	0.00251013	6	3	2	-1	1	1000	0.5	1000
3.94788	NA	NA	NA	0.315958	NA	NA	NA	1	3	2	-1	1	1000	0.5	1000
2.88296	0.611581	NA	NA	-0.0390139	-0.388419	NA	NA	2	3	2	-1	1	1000	0.5	1000
2.97616	1.16109	-2.09052	NA	-0.00794788	0.16109	-2.04526	NA	3	3	2	-1	1	1000	0.5	1000
2.97616	0.568624	NA	-0.47716	-0.00794788	-0.431376	NA	0.52284	4	3	2	-1	1	1000	0.5	1000
2.97616	1.16109	-2.09052	NA	-0.00794788	0.16109	-2.04526	NA	5	3	2	-1	1	1000	0.5	1000
2.97616	NA	2.00639	-0.935118	-0.00794788	NA	0.00319518	0.0648815	6	3	2	-1	1	1000	0.5	1000
3.94538	NA	NA	NA	0.315128	NA	NA	NA	1	3	2	-1	1	1000	0.5	1000
2.84566	0.622802	NA	NA	-0.0514467	-0.377198	NA	NA	2	3	2	-1	1	1000	0.5	1000
2.96802	1.14138	-1.97051	NA	-0.0106614	0.141375	-1.98526	NA	3	3	2	-1	1	1000	0.5	1000
2.96802	0.569937	NA	-0.542653	-0.0106614	-0.430063	NA	0.457347	4	3	2	-1	1	1000	0.5	1000
2.96802	1.14138	-1.97051	NA	-0.0106614	0.141375	-1.98526	NA	5	3	2	-1	1	1000	0.5	1000
2.96802	NA	1.96534	-1.08388	-0.0106614	NA	-0.0173323	-0.0838812	6	3	2	-1	1	1000	0.5	1000
4.11463	NA	NA	NA	0.371543	NA	NA	NA	1	3	2	-1	1	1000	0.5	1000
2.97072	0.620218	NA	NA	-0.00976154	-0.379782	NA	NA	2	3	2	-1	1	1000	0.5	1000
3.05602	1.04976	-1.70956	NA	0.0186738	0.049763	-1.85478	NA	3	3	2	-1	1	1000	0.5	1000
3.05602	0.565754	NA	-0.468967	0.0186738	-0.434246	NA	0.531033	4	3	2	-1	1	1000	0.5	1000
3.05602	1.04976	-1.70956	NA	0.0186738	0.049763	-1.85478	NA	5	3	2	-1	1	1000	0.5	1000
3.05602	NA	1.99829	-1.01714	0.0186738	NA	-0.000854275	-0.0171388	6	3	2	-1	1	1000	0.5	1000
3.86556	NA	NA	NA	0.28852	NA	NA	NA	1	3	2	-1	1	1000	0.5	1000
2.90586	0.640882	NA	NA	-0.0313794	-0.359118	NA	NA	2	3	2	-1	1	1000	0.5	1000
2.99626	1.15556	-1.93402	NA	-0.0012482	0.155564	-1.96701	NA	3	3	2	-1	1	1000	0.5	1000
2.99626	0.593764	NA	-0.480026	-0.0012482	-0.406236	NA	0.519974	4	3	2	-1	1	1000	0.5	1000
2.99626	1.15556	-1.93402	NA	-0.0012482	0.155564	-1.96701	NA	5	3	2	-1	1	1000	0.5	1000
2.99626	NA	2.04406	-0.987365	-0.0012482	NA	0.0220301	0.0126354	6	3	2	-1	1	1000	0.5	1000
4.15209	NA	NA	NA	0.38403	NA	NA	NA	1	3	2	-1	1	1000	0.5	1000
2.98469	0.626827	NA	NA	-0.00510457	-0.373173	NA	NA	2	3	2	-1	1	1000	0.5	1000
3.0792	1.08229	-1.74498	NA	0.0263997	0.0822922	-1.87249	NA	3	3	2	-1	1	1000	0.5	1000
3.0792	0.569415	NA	-0.492665	0.0263997	-0.430585	NA	0.507335	4	3	2	-1	1	1000	0.5	1000
3.0792	1.08229	-1.74498	NA	0.0263997	0.0822922	-1.87249	NA	5	3	2	-1	1	1000	0.5	1000
3.0792	NA	1.93734	-1.03964	0.0263997	NA	-0.0313322	-0.0396385	6	3	2	-1	1	1000	0.5	1000
4.047	NA	NA	NA	0.349	NA	NA	NA	1	3	2	-1	1	1000	0.5	1000
2.93915	0.6043	NA	NA	-0.0202847	-0.3957	NA	NA	2	3	2	-1	1	1000	0.5	1000
3.04675	1.17009	-2.21179	NA	0.0155837	0.170087	-2.1059	NA	3	3	2	-1	1	1000	0.5	1000
3.04675	0.556968	NA	-0.507371	0.0155837	-0.443032	NA	0.492629	4	3	2	-1	1	1000	0.5	1000
3.04675	1.17009	-2.21179	NA	0.0155837	0.170087	-2.1059	NA	5	3	2	-1	1	1000	0.5	1000
3.04675	NA	2.00923	-0.968276	0.0155837	NA	0.00461706	0.0317243	6	3	2	-1	1	1000	0.5	1000
3.82795	NA	NA	NA	0.275984	NA	NA	NA	1	3	2	-1	1	1000	0.5	1000
2.7954	0.619894	NA	NA	-0.0681995	-0.380106	NA	NA	2	3	2	-1	1	1000	0.5	1000
2.88836	1.11056	-1.84126	NA	-0.0372147	0.110558	-1.92063	NA	3	3	2	-1	1	1000	0.5	1000
2.88836	0.576774	NA	-0.475065	-0.0372147	-0.423226	NA	0.524935	4	3	2	-1	1	1000	0.5	1000
2.88836	1.11056	-1.84126	NA	-0.0372147	0.110558	-1.92063	NA	5	3	2	-1	1	1000	0.5	1000
2.88836	NA	1.98956	-0.988391	-0.0372147	NA	-0.00522117	0.0116088	6	3	2	-1	1	1000	0.5	1000
4.00376	NA	NA	NA	0.334585	NA	NA	NA	1	3	2	-1	1	1000	0.5	1000
2.93971	0.616162	NA	NA	-0.020096	-0.383838	NA	NA	2	3	2	-1	1	1000	0.5	1000
3.02513	1.06689	-1.74356	NA	0.00837642	0.0668884	-1.87178	NA	3	3	2	-1	1	1000	0.5	1000
3.02513	0.578226	NA	-0.451426	0.00837642	-0.421774	NA	0.548574	4	3	2	-1	1	1000	0.5	1000
3.02513	1.06689	-1.74356	NA	0.00837642	0.0668884	-1.87178	NA	5	3	2	-1	1	1000	0.5	1000
3.02513	NA	2.06313	-0.985592	0.00837642	NA	0.0315645	0.0144077	6	3	2	-1	1	1000	0.5	1000
4.07446	NA	NA	NA	0.358153	NA	NA	NA	1	3	2	-1	1	1000	0.5	1000
2.96676	0.587515	NA	NA	-0.0110789	-0.412485	NA	NA	2	3	2	-1	1	1000	0.5	1000
3.0487	0.992242	-1.59846	NA	0.0162336	-0.0077578	-1.79923	NA	3	3	2	-1	1	1000	0.5	1000
3.0487	0.555738	NA	-0.434834	0.0162336	-0.444262	NA	0.565166	4	3	2	-1	1	1000	0.5	1000
3.0487	0.992242	-1.59846	NA	0.0162336	-0.0077578	-1.79923	NA	5	3	2	-1	1	1000	0.5	1000
3.0487	NA	2.03509	-0.988444	0.0162336	NA	0.0175443	0.0115555	6	3	2	-1	1	1000	0.5	1000
3.82082	NA	NA	NA	0.273608	NA	NA	NA	1	3	2	-1	1	1000	0.5	1000
2.89365	0.628644	NA	NA	-0.0354502	-0.371356	NA	NA	2	3	2	-1	1	1000	0.5	1000
2.96697	1.08486	-1.63979	NA	-0.0110114	0.0848643	-1.81989	NA	3	3	2	-1	1	1000	0.5	1000
2.96697	0.59483	NA	-0.425154	-0.0110114	-0.40517	NA	0.574846	4	3	2	-1	1	1000	0.5	1000
2.96697	1.08486	-1.63979	NA	-0.0110114	0.0848643	-1.81989	NA	5	3	2	-1	1	1000	0.5	1000
2.96697	NA	1.99046	-0.94123	-0.0110114	NA	-0.00476935	0.0587704	6	3	2	-1	1	1000	0.5	1000
4.00826	NA	NA	NA	0.336086	NA	NA	NA	1	3	2	-1	1	1000	0.5	1000
2.97894	0.627355	NA	NA	-0.00701849	-0.372645	NA	NA	2	3	2	-1	1	1000	0.5	1000
3.02547	0.935977	-1.20826	NA	0.00848957	-0.0640228	-1.60413	NA	3	3	2	-1	1	1000	0.5	1000
3.02547	0.582784	NA	-0.362326	0.00848957	-0.417216	NA	0.637674	4	3	2	-1	1	1000	0.5	1000
3.02547	0.935977	-1.20826	NA	0.00848957	-0.0640228	-1.60413	NA	5	3	2	-1	1	1000	0.5	1000
3.02547	NA	1.99369	-0.960181	0.00848957	NA	-0.00315683	0.0398188	6	3	2	-1	1	1000	0.5	1000
3.75881	NA	NA	NA	0.252936	NA	NA	NA	1	3	2	-1	1	1000	0.5	1000
2.76036	0.619347	NA	NA	-0.0798783	-0.380653	NA	NA	2	3	2	-1	1	1000	0.5	1000
2.83194	0.997477	-1.46031	NA	-0.0560195	-0.00252343	-1.73016	NA	3	3	2	-1	1	1000	0.5	1000
2.83194	0.57426	NA	-0.439898	-0.0560195	-0.42574	NA	0.560102	4	3	2	-1	1	1000	0.5	1000
2.83194	0.997477	-1.46031	NA	-0.0560195	-0.00252343	-1.73016	NA	5	3	2	-1	1	1000	0.5	1000
2.83194	NA	1.98149	-1.03679	-0.0560195	NA	-0.00925675	-0.0367914	6	3	2	-1	1	1000	0.5	1000
4.02667	NA	NA	NA	0.342225	NA	NA	NA	1	3	2	-1	1	1000	0.5	1000
2.80949	0.602819	NA	NA	-0.0635035	-0.397181	NA	NA	2	3	2	-1	1	1000	0.5	1000
2.90818	1.06812	-1.94423	NA	-0.0306075	0.0681154	-1.97211	NA	3	3	2	-1	1	1000	0.5	1000
2.90818	0.545405	NA	-0.500912	-0.0306075	-0.454595	NA	0.499088	4	3	2	-1	1	1000	0.5	1000
2.90818	1.06812	-1.94423	NA	-0.0306075	0.0681154	-1.97211	NA	5	3	2	-1	1	1000	0.5	1000
2.90818	NA	2.02864	-1.02357	-0.0306075	NA	0.0143211	-0.0235733	6	3	2	-1	1	1000	0.5	1000
3.97519	NA	NA	NA	0.325063	NA	NA	NA	1	3	2	-1	1	1000	0.5	1000
2.9503	0.603284	NA	NA	-0.016567	-0.396716	NA	NA	2	3	2	-1	1	1000	0.5	1000
3.01583	0.945905	-1.35313	NA	0.0052761	-0.0540946	-1.67656	NA	3	3	2	-1	1	1000	0.5	1000
3.01583	0.570103	NA	-0.400474	0.0052761	-0.429897	NA	0.599526	4	3	2	-1	1	1000	0.5	1000
3.01583	0.945905	-1.35313	NA	0.0052761	-0.0540946	-1.67656	NA	5	3	2	-1	1	1000	0.5	1000
3.01583	NA	2.05273	-1.008	0.0052761	NA	0.0263645	-0.00800389	6	3	2	-1	1	1000	0.5	1000
3.9601	NA	NA	NA	0.320034	NA	NA	NA	1	3	2	-1	1	1000	0.5	1000
2.91209	0.633256	NA	NA	-0.0293022	-0.366744	NA	NA	2	3	2	-1	1	1000	0.5	1000
2.97202	0.987436	-1.43588	NA	-0.00932521	-0.0125644	-1.71794	NA	3	3	2	-1	1	1000	0.5	1000
2.97202	0.581998	NA	-0.413459	-0.00932521	-0.418002	NA	0.586541	4	3	2	-1	1	1000	0.5	1000
2.97202	0.987436	-1.43588	NA	-0.00932521	-0.0125644	-1.71794	NA	5	3	2	-1	1	1000	0.5	1000
2.97202	NA	2.06118	-1.00697	-0.00932521	NA	0.030591	-0.00697224	6	3	2	-1	1	1000	0.5	1000
3.98908	NA	NA	NA	0.329692	NA	NA	NA	1	3	2	-1	1	1000	0.5	1000
2.96112	0.609713	NA	NA	-0.0129615	-0.390287	NA	NA	2	3	2	-1	1	1000	0.5	1000
3.04601	1.06337	-1.66736	NA	0.0153368	0.0633668	-1.83368	NA	3	3	2	-1	1	1000	0.5	1000
3.04601	0.572878	NA	-0.450175	0.0153368	-0.427122	NA	0.549825	4	3	2	-1	1	1000	0.5	1000
3.04601	1.06337	-1.66736	NA	0.0153368	0.0633668	-1.83368	NA	5	3	2	-1	1	1000	0.5	1000
3.04601	NA	1.94744	-0.975967	0.0153368	NA	-0.0262823	0.0240334	6	3	2	-1	1	1000	0.5	1000
3.99869	NA	NA	NA	0.332896	NA	NA	NA	1	3	2	-1	1	1000	0.5	1000
2.8989	0.633772	NA	NA	-0.0336995	-0.366228	NA	NA	2	3	2	-1	1	1000	0.5	1000
2.97906	1.08199	-1.81401	NA	-0.00698076	0.0819918	-1.90701	NA	3	3	2	-1	1	1000	0.5	1000
2.97906	0.573776	NA	-0.471815	-0.00698076	-0.426224	NA	0.528185	4	3	2	-1	1	1000	0.5	1000
2.97906	1.08199	-1.81401	NA	-0.00698076	0.0819918	-1.90701	NA	5	3	2	-1	1	1000	0.5	1000
2.97906	NA	2.04802	-1.00449	-0.00698076	NA	0.02401	-0.0044941	6	3	2	-1	1	1000	0.5	1000
4.22442	NA	NA	NA	0.408139	NA	NA	NA	1	3	2	-1	1	1000	0.5	1000
3.09265	0.606478	NA	NA	0.0308835	-0.393522	NA	NA	2	3	2	-1	1	1000	0.5	1000
3.15953	0.99515	-1.49647	NA	0.053177	-0.00484984	-1.74823	NA	3	3	2	-1	1	1000	0.5	1000
3.15953	0.573207	NA	-0.390381	0.053177	-0.426793	NA	0.609619	4	3	2	-1	1	1000	0.5	1000
3.15953	0.99515	-1.49647	NA	0.053177	-0.00484984	-1.74823	NA	5	3	2	-1	1	1000	0.5	1000
3.15953	NA	2.03295	-0.920712	0.053177	NA	0.0164727	0.0792876	6	3	2	-1	1	1000	0.5	1000
3.91512	NA	NA	NA	0.305039	NA	NA	NA	1	3	2	-1	1	1000	0.5	1000
2.88853	0.629948	NA	NA	-0.0371574	-0.370052	NA	NA	2	3	2	-1	1	1000	0.5	1000
2.94232	0.960387	-1.29255	NA	-0.0192275	-0.0396126	-1.64627	NA	3	3	2	-1	1	1000	0.5	1000
2.94232	0.591425	NA	-0.37466	-0.0192275	-0.408575	NA	0.62534	4	3	2	-1	1	1000	0.5	1000
2.94232	0.960387	-1.29255	NA	-0.0192275	-0.0396126	-1.64627	NA	5	3	2	-1	1	1000	0.5	1000
2.94232	NA	2.07188	-0.975218	-0.0192275	NA	0.0359379	0.0247818	6	3	2	-1	1	1000	0.5	1000
4.05879	NA	NA	NA	0.352931	NA	NA	NA	1	3	2	-1	1	1000	0.5	1000
3.01431	0.618055	NA	NA	0.00477138	-0.381945	NA	NA	2	3	2	-1	1	1000	0.5	1000
3.07622	0.954858	-1.30896	NA	0.025406	-0.0451417	-1.65448	NA	3	3	2	-1	1	1000	0.5	1000
3.07622	0.583577	NA	-0.389766	0.025406	-0.416423	NA	0.610234	4	3	2	-1	1	1000	0.5	1000
3.07622	0.954858	-1.30896	NA	0.025406	-0.0451417	-1.65448	NA	5	3	2	-1	1	1000	0.5	1000
3.07622	NA	2.05741	-1.0024	0.025406	NA	0.028705	-0.00239705	6	3	2	-1	1	1000	0.5	1000
4.06234	NA	NA	NA	0.354112	NA	NA	NA	1	3	2	-1	1	1000	0.5	1000
2.98045	0.605576	NA	NA	-0.00651517	-0.394424	NA	NA	2	3	2	-1	1	1000	0.5	1000
3.05219	0.923007	-1.21239	NA	0.0173968	-0.0769929	-1.6062	NA	3	3	2	-1	1	1000	0.5	1000
3.05219	0.567017	NA	-0.4143	0.0173968	-0.432983	NA	0.5857	4	3	2	-1	1	1000	0.5	1000
3.05219	0.923007	-1.21239	NA	0.0173968	-0.0769929	-1.6062	NA	5	3	2	-1	1	1000	0.5	1000
3.05219	NA	1.93109	-1.07419	0.0173968	NA	-0.034457	-0.0741934	6	3	2	-1	1	1000	0.5	1000
4.01491	NA	NA	NA	0.338304	NA	NA	NA	1	3	2	-1	1	1000	0.5	1000
2.94568	0.61613	NA	NA	-0.0181066	-0.38387	NA	NA	2	3	2	-1	1	1000	0.5	1000
2.9831	0.84698	-0.894008	NA	-0.00563326	-0.15302	-1.447	NA	3	3	2	-1	1	1000	0.5	1000
2.9831	0.584145	NA	-0.310949	-0.00563326	-0.415855	NA	0.689051	4	3	2	-1	1	1000	0.5	1000
2.9831	0.84698	-0.894008	NA	-0.00563326	-0.15302	-1.447	NA	5	3	2	-1	1	1000	0.5	1000
2.9831	NA	1.98691	-1.00202	-0.00563326	NA	-0.00654505	-0.00202434	6	3	2	-1	1	1000	0.5	1000
4.01953	NA	NA	NA	0.339844	NA	NA	NA	1	3	2	-1	1	1000	0.5	1000
3.0756	0.647907	NA	NA	0.0252006	-0.352093	NA	NA	2	3	2	-1	1	1000	0.5	1000
3.11647	0.897575	-0.957639	NA	0.0388228	-0.102425	-1.47882	NA	3	3	2	-1	1	1000	0.5	1000
3.11647	0.608625	NA	-0.335674	0.0388228	-0.391375	NA	0.664326	4	3	2	-1	1	1000	0.5	1000
3.11647	0.897575	-0.957639	NA	0.0388228	-0.102425	-1.47882	NA	5	3	2	-1	1	1000	0.5	1000
3.11647	NA	2.01711	-1.04272	0.0388228	NA	0.00855542	-0.0427161	6	3	2	-1	1	1000	0.5	1000
3.95523	NA	NA	NA	0.318411	NA	NA	NA	1	3	2	-1	1	1000	0.5	1000
2.94549	0.620227	NA	NA	-0.0181704	-0.379773	NA	NA	2	3	2	-1	1	1000	0.5	1000
2.98242	0.870328	-0.974763	NA	-0.00586069	-0.129672	-1.48738	NA	3	3	2	-1	1	1000	0.5	1000
2.98242	0.589047	NA	-0.308217	-0.00586069	-0.410953	NA	0.691783	4	3	2	-1	1	1000	0.5	1000
2.98242	0.870328	-0.974763	NA	-0.00586069	-0.129672	-1.48738	NA	5	3	2	-1	1	1000	0.5	1000
2.98242	NA	2.04131	-0.953672	-0.00586069	NA	0.0206549	0.0463278	6	3	2	-1	1	1000	0.5	1000
4.16771	NA	NA	NA	0.389237	NA	NA	NA	1	3	2	-1	1	1000	0.5	1000
3.04052	0.587618	NA	NA	0.013507	-0.412382	NA	NA	2	3	2	-1	1	1000	0.5	1000
3.10568	0.896705	-1.20279	NA	0.0352254	-0.103295	-1.6014	NA	3	3	2	-1	1	1000	0.5	1000
3.10568	0.557229	NA	-0.382592	0.0352254	-0.442771	NA	0.617408	4	3	2	-1	1	1000	0.5	1000
3.10568	0.896705	-1.20279	NA	0.0352254	-0.103295	-1.6014	NA	5	3	2	-1	1	1000	0.5	1000
3.10568	NA	1.97431	-1.01059	0.0352254	NA	-0.0128457	-0.0105948	6	3	2	-1	1	1000	0.5	1000
3.7978	NA	NA	NA	0.265934	NA	NA	NA	1	3	2	-1	1	1000	0.5	1000
2.78833	0.617298	NA	NA	-0.0705575	-0.382702	NA	NA	2	3	2	-1	1	1000	0.5	1000
2.84581	0.984428	-1.33994	NA	-0.0513983	-0.0155718	-1.66997	NA	3	3	2	-1	1	1000	0.5	1000
2.84581	0.57893	NA	-0.387637	-0.0513983	-0.42107	NA	0.612363	4	3	2	-1	1	1000	0.5	1000
2.84581	0.984428	-1.33994	NA	-0.0513983	-0.0155718	-1.66997	NA	5	3	2	-1	1	1000	0.5	1000
2.84581	NA	1.91303	-0.941068	-0.0513983	NA	-0.0434838	0.0589322	6	3	2	-1	1	1000	0.5	1000
4.04636	NA	NA	NA	0.348785	NA	NA	NA	1	3	2	-1	1	1000	0.5	1000
2.95344	0.623083	NA	NA	-0.0155184	-0.376917	NA	NA	2	3	2	-1	1	1000	0.5	1000
3.01849	0.961255	-1.3164	NA	0.00616299	-0.0387449	-1.6582	NA	3	3	2	-1	1	1000	0.5	1000
3.01849	0.577879	NA	-0.41363	0.00616299	-0.422121	NA	0.58637	4	3	2	-1	1	1000	0.5	1000
3.01849	0.961255	-1.3164	NA	0.00616299	-0.0387449	-1.6582	NA	5	3	2	-1	1	1000	0.5	1000
3.01849	NA	1.98426	-1.03711	0.00616299	NA	-0.00786837	-0.0371109	6	3	2	-1	1	1000	0.5	1000
4.08343	NA	NA	NA	0.361144	NA	NA	NA	1	3	2	-1	1	1000	0.5	1000
3.01672	0.633135	NA	NA	0.00557248	-0.366865	NA	NA	2	3	2	-1	1	1000	0.5	1000
3.07555	0.95092	-1.27715	NA	0.0251838	-0.0490796	-1.63858	NA	3	3	2	-1	1	1000	0.5	1000
3.07555	0.595005	NA	-0.382686	0.0251838	-0.404995	NA	0.617314	4	3	2	-1	1	1000	0.5	1000
3.07555	0.95092	-1.27715	NA	0.0251838	-0.0490796	-1.63858	NA	5	3	2	-1	1	1000	0.5	1000
3.07555	NA	2.13509	-1.02244	0.0251838	NA	0.0675459	-0.0224443	6	3	2	-1	1	1000	0.5	1000
3.89994	NA	NA	NA	0.299981	NA	NA	NA	1	3	2	-1	1	1000	0.5	1000
2.88601	0.641575	NA	NA	-0.037998	-0.358425	NA	NA	2	3	2	-1	1	1000	0.5	1000
2.97755	1.0973	-1.73492	NA	-0.0074835	0.097303	-1.86746	NA	3	3	2	-1	1	1000	0.5	1000
2.97755	0.585434	NA	-0.499182	-0.0074835	-0.414566	NA	0.500818	4	3	2	-1	1	1000	0.5	1000
2.97755	1.0973	-1.73492	NA	-0.0074835	0.097303	-1.86746	NA	5	3	2	-1	1	1000	0.5	1000
2.97755	NA	1.98426	-1.0701	-0.0074835	NA	-0.00787196	-0.070104	6	3	2	-1	1	1000	0.5	1000
4.18898	NA	NA	NA	0.396327	NA	NA	NA	1	3	2	-1	1	1000	0.5	1000
3.1248	0.615489	NA	NA	0.0416001	-0.384511	NA	NA	2	3	2	-1	1	1000	0.5	1000
3.19052	0.96663	-1.36932	NA	0.0635051	-0.0333704	-1.68466	NA	3	3	2	-1	1	1000	0.5	1000
3.19052	0.576406	NA	-0.400661	0.0635051	-0.423594	NA	0.599339	4	3	2	-1	1	1000	0.5	1000
3.19052	0.96663	-1.36932	NA	0.0635051	-0.0333704	-1.68466	NA	5	3	2	-1	1	1000	0.5	1000
3.19052	NA	2.02264	-0.992483	0.0635051	NA	0.0113207	0.00751658	6	3	2	-1	1	1000	0.5	1000
3.89072	NA	NA	NA	0.296906	NA	NA	NA	1	3	2	-1	1	1000	0.5	1000
2.91251	0.634519	NA	NA	-0.029163	-0.365481	NA	NA	2	3	2	-1	1	1000	0.5	1000
2.97317	1.01744	-1.42279	NA	-0.0089435	0.0174363	-1.7114	NA	3	3	2	-1	1	1000	0.5	1000
2.97317	0.591276	NA	-0.402027	-0.0089435	-0.408724	NA	0.597973	4	3	2	-1	1	1000	0.5	1000
2.97317	1.01744	-1.42279	NA	-0.0089435	0.0174363	-1.7114	NA	5	3	2	-1	1	1000	0.5	1000
2.97317	NA	1.97405	-0.959818	-0.0089435	NA	-0.0129755	0.0401818	6	3	2	-1	1	1000	0.5	1000
3.92689	NA	NA	NA	0.308963	NA	NA	NA	1	3	2	-1	1	1000	0.5	1000
2.85469	0.624061	NA	NA	-0.0484352	-0.375939	NA	NA	2	3	2	-1	1	1000	0.5	1000
2.97377	1.28198	-2.5749	NA	-0.00874379	0.281979	-2.28745	NA	3	3	2	-1	1	1000	0.5	1000
2.97377	0.578421	NA	-0.533922	-0.00874379	-0.421579	NA	0.466078	4	3	2	-1	1	1000	0.5	1000
2.97377	1.28198	-2.5749	NA	-0.00874379	0.281979	-2.28745	NA	5	3	2	-1	1	1000	0.5	1000
2.97377	NA	2.11692	-0.97288	-0.00874379	NA	0.058462	0.0271197	6	3	2	-1	1	1000	0.5	1000
4.07314	NA	NA	NA	0.357713	NA	NA	NA	1	3	2	-1	1	1000	0.5	1000
2.9428	0.614667	NA	NA	-0.0190666	-0.385333	NA	NA	2	3	2	-1	1	1000	0.5	1000
3.02339	1.0299	-1.64126	NA	0.00779572	0.0298981	-1.82063	NA	3	3	2	-1	1	1000	0.5	1000
3.02339	0.568716	NA	-0.446081	0.00779572	-0.431284	NA	0.553919	4	3	2	-1	1	1000	0.5	1000
3.02339	1.0299	-1.64126	NA	0.00779572	0.0298981	-1.82063	NA	5	3	2	-1	1	1000	0.5	1000
3.02339	NA	2.02396	-0.996175	0.00779572	NA	0.011978	0.00382501	6	3	2	-1	1	1000	0.5	1000
4.22891	NA	NA	NA	0.409637	NA	NA	NA	1	3	2	-1	1	1000	0.5	1000
3.07777	0.616521	NA	NA	0.0259247	-0.383479	NA	NA	2	3	2	-1	1	1000	0.5	1000
3.1322	0.911153	-1.18656	NA	0.0440652	-0.0888468	-1.59328	NA	3	3	2	-1	1	1000	0.5	1000
3.1322	0.573659	NA	-0.37227	0.0440652	-0.426341	NA	0.62773	4	3	2	-1	1	1000	0.5	1000
3.1322	0.911153	-1.18656	NA	0.0440652	-0.0888468	-1.59328	NA	5	3	2	-1	1	1000	0.5	1000
3.1322	NA	2.01686	-1.00504	0.0440652	NA	0.00843022	-0.00503836	6	3	2	-1	1	1000	0.5	1000
4.01375	NA	NA	NA	0.337915	NA	NA	NA	1	3	2	-1	1	1000	0.5	1000
2.93671	0.601501	NA	NA	-0.0210976	-0.398499	NA	NA	2	3	2	-1	1	1000	0.5	1000
2.98619	0.86733	-1.06389	NA	-0.00460219	-0.13267	-1.53194	NA	3	3	2	-1	1	1000	0.5	1000
2.98619	0.578216	NA	-0.33682	-0.00460219	-0.421784	NA	0.66318	4	3	2	-1	1	1000	0.5	1000
2.98619	0.86733	-1.06389	NA	-0.00460219	-0.13267	-1.53194	NA	5	3	2	-1	1	1000	0.5	1000
2.98619	NA	2.12774	-1.01045	-0.00460219	NA	0.0638708	-0.0104489	6	3	2	-1	1	1000	0.5	1000
4.02145	NA	NA	NA	0.340484	NA	NA	NA	1	3	2	-1	1	1000	0.5	1000
2.85856	0.630634	NA	NA	-0.0471455	-0.369366	NA	NA	2	3	2	-1	1	1000	0.5	1000
2.96664	1.20314	-2.33082	NA	-0.0111208	0.203138	-2.16541	NA	3	3	2	-1	1	1000	0.5	1000
2.96664	0.568029	NA	-0.527989	-0.0111208	-0.431971	NA	0.472011	4	3	2	-1	1	1000	0.5	1000
2.96664	1.20314	-2.33082	NA	-0.0111208	0.203138	-2.16541	NA	5	3	2	-1	1	1000	0.5	1000
2.96664	NA	2.08464	-1.00021	-0.0111208	NA	0.0423191	-0.000211133	6	3	2	-1	1	1000	0.5	1000
4.01943	NA	NA	NA	0.339809	NA	NA	NA	1	3	2	-1	1	1000	0.5	1000
2.92085	0.60924	NA	NA	-0.0263826	-0.39076	NA	NA	2	3	2	-1	1	1000	0.5	1000
3.01728	1.07318	-1.77851	NA	0.00575892	0.0731848	-1.88926	NA	3	3	2	-1	1	1000	0.5	1000
3.01728	0.57089	NA	-0.471867	0.00575892	-0.42911	NA	0.528133	4	3	2	-1	1	1000	0.5	1000
3.01728	1.07318	-1.77851	NA	0.00575892	0.0731848	-1.88926	NA	5	3	2	-1	1	1000	0.5	1000
3.01728	NA	2.02139	-1.00817	0.00575892	NA	0.010695	-0.00817469	6	3	2	-1	1	1000	0.5	1000
3.79263	NA	NA	NA	0.26421	NA	NA	NA	1	3	2	-1	1	1000	0.5	1000
2.79331	0.627089	NA	NA	-0.0688981	-0.372911	NA	NA	2	3	2	-1	1	1000	0.5	1000
2.8719	1.07486	-1.70651	NA	-0.0426998	0.0748567	-1.85326	NA	3	3	2	-1	1	1000	0.5	1000
2.8719	0.591931	NA	-0.437563	-0.0426998	-0.408069	NA	0.562437	4	3	2	-1	1	1000	0.5	1000
2.8719	1.07486	-1.70651	NA	-0.0426998	0.0748567	-1.85326	NA	5	3	2	-1	1	1000	0.5	1000
2.8719	NA	2.0917	-0.973892	-0.0426998	NA	0.0458522	0.0261076	6	3	2	-1	1	1000	0.5	1000
3.93713	NA	NA	NA	0.312377	NA	NA	NA	1	3	2	-1	1	1000	0.5	1000
2.949	0.637178	NA	NA	-0.0169994	-0.362822	NA	NA	2	3	2	-1	1	1000	0.5	1000
3.03671	1.14271	-1.92052	NA	0.0122371	0.142709	-1.96026	NA	3	3	2	-1	1	1000	0.5	1000
3.03671	0.582768	NA	-0.489779	0.0122371	-0.417232	NA	0.510221	4	3	2	-1	1	1000	0.5	1000
3.03671	1.14271	-1.92052	NA	0.0122371	0.142709	-1.96026	NA	5	3	2	-1	1	1000	0.5	1000
3.03671	NA	1.99882	-0.999524	0.0122371	NA	-0.000591169	0.000475521	6	3	2	-1	1	1000	0.5	1000
4.17429	NA	NA	NA	0.39143	NA	NA	NA	1	3	2	-1	1	1000	0.5	1000
2.96743	0.619699	NA	NA	-0.0108578	-0.380301	NA	NA	2	3	2	-1	1	1000	0.5	1000
3.05073	1.02119	-1.71072	NA	0.016911	0.0211865	-1.85536	NA	3	3	2	-1	1	1000	0.5	1000
3.05073	0.559848	NA	-0.475456	0.016911	-0.440152	NA	0.524544	4	3	2	-1	1	1000	0.5	1000
3.05073	1.02119	-1.71072	NA	0.016911	0.0211865	-1.85536	NA	5	3	2	-1	1	1000	0.5	1000
3.05073	NA	2.07601	-1.05244	0.016911	NA	0.0380072	-0.0524359	6	3	2	-1	1	1000	0.5	1000
4.03615	NA	NA	NA	0.345383	NA	NA	NA	1	3	2	-1	1	1000	0.5	1000
2.88855	0.607437	NA	NA	-0.0371497	-0.392563	NA	NA	2	3	2	-1	1	1000	0.5	1000
2.93637	0.896165	-1.16245	NA	-0.0212084	-0.103835	-1.58123	NA	3	3	2	-1	1	1000	0.5	1000
2.93637	0.566494	NA	-0.353279	-0.0212084	-0.433506	NA	0.646721	4	3	2	-1	1	1000	0.5	1000
2.93637	0.896165	-1.16245	NA	-0.0212084	-0.103835	-1.58123	NA	5	3	2	-1	1	1000	0.5	1000
2.93637	NA	1.99751	-0.960338	-0.0212084	NA	-0.00124638	0.0396619	6	3	2	-1	1	1000	0.5	1000
4.12667	NA	NA	NA	0.375558	NA	NA	NA	1	3	2	-1	1	1000	0.5	1000
3.05003	0.631983	NA	NA	0.016676	-0.368017	NA	NA	2	3	2	-1	1	1000	0.5	1000
3.11938	1.00846	-1.45663	NA	0.0397925	0.00846074	-1.72832	NA	3	3	2	-1	1	1000	0.5	1000
3.11938	0.593601	NA	-0.412007	0.0397925	-0.406399	NA	0.587993	4	3	2	-1	1	1000	0.5	1000
3.11938	1.00846	-1.45663	NA	0.0397925	0.00846074	-1.72832	NA	5	3	2	-1	1	1000	0.5	1000
3.11938	NA	2.08422	-1.00153	0.0397925	NA	0.0421109	-0.00152851	6	3	2	-1	1	1000	0.5	1000
3.96776	NA	NA	NA	0.322587	NA	NA	NA	1	3	2	-1	1	1000	0.5	1000
2.90074	0.594085	NA	NA	-0.0330867	-0.405915	NA	NA	2	3	2	-1	1	1000	0.5	1000
2.97919	1.01203	-1.57118	NA	-0.00693701	0.0120288	-1.78559	NA	3	3	2	-1	1	1000	0.5	1000
2.97919	0.563305	NA	-0.425624	-0.00693701	-0.436695	NA	0.574376	4	3	2	-1	1	1000	0.5	1000
2.97919	1.01203	-1.57118	NA	-0.00693701	0.0120288	-1.78559	NA	5	3	2	-1	1	1000	0.5	1000
2.97919	NA	1.97238	-0.959931	-0.00693701	NA	-0.0138112	0.0400692	6	3	2	-1	1	1000	0.5	1000
4.20108	NA	NA	NA	0.400361	NA	NA	NA	1	3	2	-1	1	1000	0.5	1000
3.11424	0.621898	NA	NA	0.0380807	-0.378102	NA	NA	2	3	2	-1	1	1000	0.5	1000
3.24116	1.23978	-2.27931	NA	0.0803852	0.239781	-2.13965	NA	3	3	2	-1	1	1000	0.5	1000
3.24116	0.573319	NA	-0.538848	0.0803852	-0.426681	NA	0.461152	4	3	2	-1	1	1000	0.5	1000
3.24116	1.23978	-2.27931	NA	0.0803852	0.239781	-2.13965	NA	5	3	2	-1	1	1000	0.5	1000
3.24116	NA	1.96076	-1.00239	0.0803852	NA	-0.0196218	-0.00238832	6	3	2	-1	1	1000	0.5	1000
4.02944	NA	NA	NA	0.343145	NA	NA	NA	1	3	2	-1	1	1000	0.5	1000
3.00248	0.626033	NA	NA	0.000825456	-0.373967	NA	NA	2	3	2	-1	1	1000	0.5	1000
3.04774	0.885397	-1.00864	NA	0.0159128	-0.114603	-1.50432	NA	3	3	2	-1	1	1000	0.5	1000
3.04774	0.587231	NA	-0.348383	0.0159128	-0.412769	NA	0.651617	4	3	2	-1	1	1000	0.5	1000
3.04774	0.885397	-1.00864	NA	0.0159128	-0.114603	-1.50432	NA	5	3	2	-1	1	1000	0.5	1000
3.04774	NA	1.98649	-1.03452	0.0159128	NA	-0.00675431	-0.0345154	6	3	2	-1	1	1000	0.5	1000
4.11351	NA	NA	NA	0.37117	NA	NA	NA	1	3	2	-1	1	1000	0.5	1000
3.00128	0.622206	NA	NA	0.000425316	-0.377794	NA	NA	2	3	2	-1	1	1000	0.5	1000
3.04163	0.856537	-0.928783	NA	0.0138764	-0.143463	-1.46439	NA	3	3	2	-1	1	1000	0.5	1000
3.04163	0.586728	NA	-0.323262	0.0138764	-0.413272	NA	0.676738	4	3	2	-1	1	1000	0.5	1000
3.04163	0.856537	-0.928783	NA	0.0138764	-0.143463	-1.46439	NA	5	3	2	-1	1	1000	0.5	1000
3.04163	NA	2.01973	-1.02623	0.0138764	NA	0.00986425	-0.0262258	6	3	2	-1	1	1000	0.5	1000
4.02297	NA	NA	NA	0.340991	NA	NA	NA	1	3	2	-1	1	1000	0.5	1000
2.93807	0.615703	NA	NA	-0.0206442	-0.384297	NA	NA	2	3	2	-1	1	1000	0.5	1000
3.02237	1.0179	-1.56595	NA	0.00745827	0.0178952	-1.78298	NA	3	3	2	-1	1	1000	0.5	1000
3.02237	0.567622	NA	-0.465718	0.00745827	-0.432378	NA	0.534282	4	3	2	-1	1	1000	0.5	1000
3.02237	1.0179	-1.56595	NA	0.00745827	0.0178952	-1.78298	NA	5	3	2	-1	1	1000	0.5	1000
3.02237	NA	1.97406	-1.05281	0.00745827	NA	-0.0129676	-0.0528093	6	3	2	-1	1	1000	0.5	1000
4.03384	NA	NA	NA	0.344612	NA	NA	NA	1	3	2	-1	1	1000	0.5	1000
2.91105	0.607811	NA	NA	-0.0296493	-0.392189	NA	NA	2	3	2	-1	1	1000	0.5	1000
2.9948	1.01045	-1.64882	NA	-0.00173178	0.010447	-1.82441	NA	3	3	2	-1	1	1000	0.5	1000
2.9948	0.565781	NA	-0.453234	-0.00173178	-0.434219	NA	0.546766	4	3	2	-1	1	1000	0.5	1000
2.9948	1.01045	-1.64882	NA	-0.00173178	0.010447	-1.82441	NA	5	3	2	-1	1	1000	0.5	1000
2.9948	NA	2.09792	-1.02992	-0.00173178	NA	0.0489594	-0.0299157	6	3	2	-1	1	1000	0.5	1000
3.93928	NA	NA	NA	0.313092	NA	NA	NA	1	3	2	-1	1	1000	0.5	1000
2.88062	0.620358	NA	NA	-0.0397948	-0.379642	NA	NA	2	3	2	-1	1	1000	0.5	1000
2.95999	1.07736	-1.81677	NA	-0.0133352	0.0773582	-1.90838	NA	3	3	2	-1	1	1000	0.5	1000
2.95999	0.578118	NA	-0.446003	-0.0133352	-0.421882	NA	0.553997	4	3	2	-1	1	1000	0.5	1000
2.95999	1.07736	-1.81677	NA	-0.0133352	0.0773582	-1.90838	NA	5	3	2	-1	1	1000	0.5	1000
2.95999	NA	2.10381	-0.962471	-0.0133352	NA	0.0519047	0.0375286	6	3	2	-1	1	1000	0.5	1000
3.89785	NA	NA	NA	0.299283	NA	NA	NA	1	3	2	-1	1	1000	0.5	1000
2.84412	0.625601	NA	NA	-0.051961	-0.374399	NA	NA	2	3	2	-1	1	1000	0.5	1000
2.92242	1.07526	-1.80077	NA	-0.0258603	0.0752561	-1.90039	NA	3	3	2	-1	1	1000	0.5	1000
2.92242	0.579271	NA	-0.451095	-0.0258603	-0.420729	NA	0.548905	4	3	2	-1	1	1000	0.5	1000
2.92242	1.07526	-1.80077	NA	-0.0258603	0.0752561	-1.90039	NA	5	3	2	-1	1	1000	0.5	1000
2.92242	NA	2.10316	-0.977938	-0.0258603	NA	0.0515819	0.0220615	6	3	2	-1	1	1000	0.5	1000
3.97654	NA	NA	NA	0.325513	NA	NA	NA	1	3	2	-1	1	1000	0.5	1000
2.97164	0.627144	NA	NA	-0.00945348	-0.372856	NA	NA	2	3	2	-1	1	1000	0.5	1000
3.05044	1.06179	-1.66683	NA	0.0168144	0.0617877	-1.83341	NA	3	3	2	-1	1	1000	0.5	1000
3.05044	0.584094	NA	-0.44938	0.0168144	-0.415906	NA	0.55062	4	3	2	-1	1	1000	0.5	1000
3.05044	1.06179	-1.66683	NA	0.0168144	0.0617877	-1.83341	NA	5	3	2	-1	1	1000	0.5	1000
3.05044	NA	2.03809	-0.998852	0.0168144	NA	0.0190451	0.00114799	6	3	2	-1	1	1000	0.5	1000
3.95982	NA	NA	NA	0.319939	NA	NA	NA	1	3	2	-1	1	1000	0.5	1000
2.95237	0.62655	NA	NA	-0.0158764	-0.37345	NA	NA	2	3	2	-1	1	1000	0.5	1000
3.02599	1.03747	-1.62584	NA	0.00866391	0.0374687	-1.81292	NA	3	3	2	-1	1	1000	0.5	1000
3.02599	0.578866	NA	-0.443881	0.00866391	-0.421134	NA	0.556119	4	3	2	-1	1	1000	0.5	1000
3.02599	1.03747	-1.62584	NA	0.00866391	0.0374687	-1.81292	NA	5	3	2	-1	1	1000	0.5	1000
3.02599	NA	2.0522	-1.00416	0.00866391	NA	0.0260984	-0.00416443	6	3	2	-1	1	1000	0.5	1000
3.97262	NA	NA	NA	0.324208	NA	NA	NA	1	3	2	-1	1	1000	0.5	1000
2.94647	0.595254	NA	NA	-0.0178423	-0.404746	NA	NA	2	3	2	-1	1	1000	0.5	1000
3.01334	1.01123	-1.59826	NA	0.0044453	0.0112339	-1.79913	NA	3	3	2	-1	1	1000	0.5	1000
3.01334	0.569055	NA	-0.398916	0.0044453	-0.430945	NA	0.601084	4	3	2	-1	1	1000	0.5	1000
3.01334	1.01123	-1.59826	NA	0.0044453	0.0112339	-1.79913	NA	5	3	2	-1	1	1000	0.5	1000
3.01334	NA	2.05685	-0.912294	0.0044453	NA	0.0284263	0.0877057	6	3	2	-1	1	1000	0.5	1000
4.01638	NA	NA	NA	0.338794	NA	NA	NA	1	3	2	-1	1	1000	0.5	1000
2.84652	0.599998	NA	NA	-0.0511588	-0.400002	NA	NA	2	3	2	-1	1	1000	0.5	1000
2.92002	0.982721	-1.50473	NA	-0.0266612	-0.0172786	-1.75236	NA	3	3	2	-1	1	1000	0.5	1000
2.92002	0.546703	NA	-0.438661	-0.0266612	-0.453297	NA	0.561339	4	3	2	-1	1	1000	0.5	1000
2.92002	0.982721	-1.50473	NA	-0.0266612	-0.0172786	-1.75236	NA	5	3	2	-1	1	1000	0.5	1000
2.92002	NA	1.88671	-0.988679	-0.0266612	NA	-0.0566448	0.0113207	6	3	2	-1	1	1000	0.5	1000
3.89548	NA	NA	NA	0.298493	NA	NA	NA	1	3	2	-1	1	1000	0.5	1000
2.79925	0.600988	NA	NA	-0.0669158	-0.399012	NA	NA	2	3	2	-1	1	1000	0.5	1000
2.9172	1.16948	-2.22434	NA	-0.0275997	0.169479	-2.11217	NA	3	3	2	-1	1	1000	0.5	1000
2.9172	0.550773	NA	-0.534803	-0.0275997	-0.449227	NA	0.465197	4	3	2	-1	1	1000	0.5	1000
2.9172	1.16948	-2.22434	NA	-0.0275997	0.169479	-2.11217	NA	5	3	2	-1	1	1000	0.5	1000
2.9172	NA	1.98011	-1.01089	-0.0275997	NA	-0.00994397	-0.0108856	6	3	2	-1	1	1000	0.5	1000
3.88543	NA	NA	NA	0.295143	NA	NA	NA	1	3	2	-1	1	1000	0.5	1000
2.88671	0.622034	NA	NA	-0.0377621	-0.377966	NA	NA	2	3	2	-1	1	1000	0.5	1000
2.96333	1.06102	-1.60432	NA	-0.0122234	0.0610153	-1.80216	NA	3	3	2	-1	1	1000	0.5	1000
2.96333	0.590163	NA	-0.433875	-0.0122234	-0.409837	NA	0.566125	4	3	2	-1	1	1000	0.5	1000
2.96333	1.06102	-1.60432	NA	-0.0122234	0.0610153	-1.80216	NA	5	3	2	-1	1	1000	0.5	1000
2.96333	NA	2.01084	-0.977691	-0.0122234	NA	0.00542015	0.0223095	6	3	2	-1	1	1000	0.5	1000
3.94631	NA	NA	NA	0.315437	NA	NA	NA	1	3	2	-1	1	1000	0.5	1000
2.80987	0.621528	NA	NA	-0.0633779	-0.378472	NA	NA	2	3	2	-1	1	1000	0.5	1000
2.90704	1.0882	-1.90297	NA	-0.030987	0.0881995	-1.95148	NA	3	3	2	-1	1	1000	0.5	1000
2.90704	0.579245	NA	-0.479059	-0.030987	-0.420755	NA	0.520941	4	3	2	-1	1	1000	0.5	1000
2.90704	1.0882	-1.90297	NA	-0.030987	0.0881995	-1.95148	NA	5	3	2	-1	1	1000	0.5	1000
2.90704	NA	2.16578	-1.02428	-0.030987	NA	0.0828921	-0.0242798	6	3	2	-1	1	1000	0.5	1000
4.01735	NA	NA	NA	0.339116	NA	NA	NA	1	3	2	-1	1	1000	0.5	1000
2.96984	0.621365	NA	NA	-0.0100547	-0.378635	NA	NA	2	3	2	-1	1	1000	0.5	1000
3.05008	1.1011	-1.86669	NA	0.0166946	0.101098	-1.93334	NA	3	3	2	-1	1	1000	0.5	1000
3.05008	0.575188	NA	-0.452168	0.0166946	-0.424812	NA	0.547832	4	3	2	-1	1	1000	0.5	1000
3.05008	1.1011	-1.86669	NA	0.0166946	0.101098	-1.93334	NA	5	3	2	-1	1	1000	0.5	1000
3.05008	NA	2.0416	-0.946704	0.0166946	NA	0.0207979	0.0532958	6	3	2	-1	1	1000	0.5	1000
3.97327	NA	NA	NA	0.324424	NA	NA	NA	1	3	2	-1	1	1000	0.5	1000
2.96581	0.619868	NA	NA	-0.0113964	-0.380132	NA	NA	2	3	2	-1	1	1000	0.5	1000
3.01917	0.912933	-1.15354	NA	0.00639032	-0.087067	-1.57677	NA	3	3	2	-1	1	1000	0.5	1000
3.01917	0.590386	NA	-0.363339	0.00639032	-0.409614	NA	0.636661	4	3	2	-1	1	1000	0.5	1000
3.01917	0.912933	-1.15354	NA	0.00639032	-0.087067	-1.57677	NA	5	3	2	-1	1	1000	0.5	1000
3.01917	NA	2.11143	-1.02839	0.00639032	NA	0.0557154	-0.0283907	6	3	2	-1	1	1000	0.5	1000
3.92532	NA	NA	NA	0.308441	NA	NA	NA	1	3	2	-1	1	1000	0.5	1000
2.82534	0.636544	NA	NA	-0.0582186	-0.363456	NA	NA	2	3	2	-1	1	1000	0.5	1000
2.90843	1.0574	-1.5997	NA	-0.0305238	0.0573961	-1.79985	NA	3	3	2	-1	1	1000	0.5	1000
2.90843	0.584514	NA	-0.465105	-0.0305238	-0.415486	NA	0.534895	4	3	2	-1	1	1000	0.5	1000
2.90843	1.0574	-1.5997	NA	-0.0305238	0.0573961	-1.79985	NA	5	3	2	-1	1	1000	0.5	1000
2.90843	NA	1.97733	-1.04001	-0.0305238	NA	-0.0113329	-0.0400052	6	3	2	-1	1	1000	0.5	1000
4.13201	NA	NA	NA	0.377336	NA	NA	NA	1	3	2	-1	1	1000	0.5	1000
3.07481	0.615754	NA	NA	0.0249368	-0.384246	NA	NA	2	3	2	-1	1	1000	0.5	1000
3.17141	1.04861	-1.63252	NA	0.057138	0.0486103	-1.81626	NA	3	3	2	-1	1	1000	0.5	1000
3.17141	0.574412	NA	-0.486047	0.057138	-0.425588	NA	0.513953	4	3	2	-1	1	1000	0.5	1000
3.17141	1.04861	-1.63252	NA	0.057138	0.0486103	-1.81626	NA	5	3	2	-1	1	1000	0.5	1000
3.17141	NA	1.97752	-1.07481	0.057138	NA	-0.01124	-0.0748122	6	3	2	-1	1	1000	0.5	1000
4.09865	NA	NA	NA	0.366216	NA	NA	NA	1	3	2	-1	1	1000	0.5	1000
3.06523	0.61651	NA	NA	0.021742	-0.38349	NA	NA	2	3	2	-1	1	1000	0.5	1000
3.15072	1.02634	-1.58874	NA	0.0502404	0.0263408	-1.79437	NA	3	3	2	-1	1	1000	0.5	1000
3.15072	0.57956	NA	-0.457859	0.0502404	-0.42044	NA	0.542141	4	3	2	-1	1	1000	0.5	1000
3.15072	1.02634	-1.58874	NA	0.0502404	0.0263408	-1.79437	NA	5	3	2	-1	1	1000	0.5	1000
3.15072	NA	2.0609	-1.05179	0.0502404	NA	0.0304484	-0.0517896	6	3	2	-1	1	1000	0.5	1000
4.04354	NA	NA	NA	0.347845	NA	NA	NA	1	3	2	-1	1	1000	0.5	1000
2.93156	0.603175	NA	NA	-0.0228122	-0.396825	NA	NA	2	3	2	-1	1	1000	0.5	1000
3.01153	0.985759	-1.47918	NA	0.00384411	-0.0142408	-1.73959	NA	3	3	2	-1	1	1000	0.5	1000
3.01153	0.558657	NA	-0.446848	0.00384411	-0.441343	NA	0.553152	4	3	2	-1	1	1000	0.5	1000
3.01153	0.985759	-1.47918	NA	0.00384411	-0.0142408	-1.73959	NA	5	3	2	-1	1	1000	0.5	1000
3.01153	NA	1.93479	-1.03133	0.00384411	NA	-0.0326029	-0.0313326	6	3	2	-1	1	1000	0.5	1000
3.98107	NA	NA	NA	0.327023	NA	NA	NA	1	3	2	-1	1	1000	0.5	1000
2.89066	0.628832	NA	NA	-0.0364464	-0.371168	NA	NA	2	3	2	-1	1	1000	0.5	1000
2.95704	0.985542	-1.46319	NA	-0.0143183	-0.0144585	-1.7316	NA	3	3	2	-1	1	1000	0.5	1000
2.95704	0.58391	NA	-0.412995	-0.0143183	-0.41609	NA	0.587005	4	3	2	-1	1	1000	0.5	1000
2.95704	0.985542	-1.46319	NA	-0.0143183	-0.0144585	-1.7316	NA	5	3	2	-1	1	1000	0.5	1000
2.95704	NA	2.12726	-1.01343	-0.0143183	NA	0.0636302	-0.0134279	6	3	2	-1	1	1000	0.5	1000
4.09815	NA	NA	NA	0.366051	NA	NA	NA	1	3	2	-1	1	1000	0.5	1000
2.91275	0.605871	NA	NA	-0.029084	-0.394129	NA	NA	2	3	2	-1	1	1000	0.5	1000
2.98103	0.959314	-1.44851	NA	-0.00632167	-0.0406858	-1.72426	NA	3	3	2	-1	1	1000	0.5	1000
2.98103	0.554687	NA	-0.421881	-0.00632167	-0.445313	NA	0.578119	4	3	2	-1	1	1000	0.5	1000
2.98103	0.959314	-1.44851	NA	-0.00632167	-0.0406858	-1.72426	NA	5	3	2	-1	1	1000	0.5	1000
2.98103	NA	1.98571	-1.00022	-0.00632167	NA	-0.00714647	-0.00021886	6	3	2	-1	1	1000	0.5	1000
3.93778	NA	NA	NA	0.312592	NA	NA	NA	1	3	2	-1	1	1000	0.5	1000
2.88394	0.629258	NA	NA	-0.0386863	-0.370742	NA	NA	2	3	2	-1	1	1000	0.5	1000
2.96331	1.07005	-1.7355	NA	-0.0122299	0.0700477	-1.86775	NA	3	3	2	-1	1	1000	0.5	1000
2.96331	0.582895	NA	-0.449943	-0.0122299	-0.417105	NA	0.550057	4	3	2	-1	1	1000	0.5	1000
2.96331	1.07005	-1.7355	NA	-0.0122299	0.0700477	-1.86775	NA	5	3	2	-1	1	1000	0.5	1000
2.96331	NA	2.07658	-0.988313	-0.0122299	NA	0.0382917	0.0116866	6	3	2	-1	1	1000	0.5	1000
3.9467	NA	NA	NA	0.315568	NA	NA	NA	1	3	2	-1	1	1000	0.5	1000
2.84332	0.604165	NA	NA	-0.0522266	-0.395835	NA	NA	2	3	2	-1	1	1000	0.5	1000
2.89964	0.8951	-1.15374	NA	-0.0334535	-0.1049	-1.57687	NA	3	3	2	-1	1	1000	0.5	1000
2.89964	0.564453	NA	-0.377301	-0.0334535	-0.435547	NA	0.622699	4	3	2	-1	1	1000	0.5	1000
2.89964	0.8951	-1.15374	NA	-0.0334535	-0.1049	-1.57687	NA	5	3	2	-1	1	1000	0.5	1000
2.89964	NA	1.96957	-1.0214	-0.0334535	NA	-0.0152152	-0.0213965	6	3	2	-1	1	1000	0.5	1000
3.96777	NA	NA	NA	0.322589	NA	NA	NA	1	3	2	-1	1	1000	0.5	1000
2.91835	0.587771	NA	NA	-0.0272177	-0.412229	NA	NA	2	3	2	-1	1	1000	0.5	1000
2.99494	0.994683	-1.50248	NA	-0.00168831	-0.00531651	-1.75124	NA	3	3	2	-1	1	1000	0.5	1000
2.99494	0.564665	NA	-0.409901	-0.00168831	-0.435335	NA	0.590099	4	3	2	-1	1	1000	0.5	1000
2.99494	0.994683	-1.50248	NA	-0.00168831	-0.00531651	-1.75124	NA	5	3	2	-1	1	1000	0.5	1000
2.99494	NA	1.97293	-0.948149	-0.00168831	NA	-0.0135353	0.0518508	6	3	2	-1	1	1000	0.5	1000
3.81195	NA	NA	NA	0.270648	NA	NA	NA	1	3	2	-1	1	1000	0.5	1000
2.83124	0.613525	NA	NA	-0.0562536	-0.386475	NA	NA	2	3	2	-1	1	1000	0.5	1000
2.90161	1.00039	-1.45479	NA	-0.0327982	0.000391219	-1.72739	NA	3	3	2	-1	1	1000	0.5	1000
2.90161	0.578478	NA	-0.415743	-0.0327982	-0.421522	NA	0.584257	4	3	2	-1	1	1000	0.5	1000
2.90161	1.00039	-1.45479	NA	-0.0327982	0.000391219	-1.72739	NA	5	3	2	-1	1	1000	0.5	1000
2.90161	NA	1.99464	-0.985762	-0.0327982	NA	-0.0026817	0.0142384	6	3	2	-1	1	1000	0.5	1000
4.07607	NA	NA	NA	0.358689	NA	NA	NA	1	3	2	-1	1	1000	0.5	1000
2.95763	0.621839	NA	NA	-0.014122	-0.378161	NA	NA	2	3	2	-1	1	1000	0.5	1000
3.0211	0.984995	-1.43662	NA	0.00703287	-0.0150052	-1.71831	NA	3	3	2	-1	1	1000	0.5	1000
3.0211	0.572944	NA	-0.414677	0.00703287	-0.427056	NA	0.585323	4	3	2	-1	1	1000	0.5	1000
3.0211	0.984995	-1.43662	NA	0.00703287	-0.0150052	-1.71831	NA	5	3	2	-1	1	1000	0.5	1000
3.0211	NA	1.99757	-0.991272	0.00703287	NA	-0.00121589	0.00872773	6	3	2	-1	1	1000	0.5	1000
3.80908	NA	NA	NA	0.269693	NA	NA	NA	1	3	2	-1	1	1000	0.5	1000
2.78573	0.592725	NA	NA	-0.0714221	-0.407275	NA	NA	2	3	2	-1	1	1000	0.5	1000
2.87388	1.03745	-1.71388	NA	-0.0420405	0.0374481	-1.85694	NA	3	3	2	-1	1	1000	0.5	1000
2.87388	0.547091	NA	-0.474076	-0.0420405	-0.452909	NA	0.525924	4	3	2	-1	1	1000	0.5	1000
2.87388	1.03745	-1.71388	NA	-0.0420405	0.0374481	-1.85694	NA	5	3	2	-1	1	1000	0.5	1000
2.87388	NA	1.91217	-1.003	-0.0420405	NA	-0.0439158	-0.00300222	6	3	2	-1	1	1000	0.5	1000
3.99015	NA	NA	NA	0.33005	NA	NA	NA	1	3	2	-1	1	1000	0.5	1000
2.86498	0.617934	NA	NA	-0.0450062	-0.382066	NA	NA	2	3	2	-1	1	1000	0.5	1000
2.94974	1.06994	-1.77823	NA	-0.0167547	0.0699393	-1.88912	NA	3	3	2	-1	1	1000	0.5	1000
2.94974	0.572583	NA	-0.458592	-0.0167547	-0.427417	NA	0.541408	4	3	2	-1	1	1000	0.5	1000
2.94974	1.06994	-1.77823	NA	-0.0167547	0.0699393	-1.88912	NA	5	3	2	-1	1	1000	0.5	1000
2.94974	NA	2.04719	-0.986547	-0.0167547	NA	0.023597	0.0134533	6	3	2	-1	1	1000	0.5	1000
4.25395	NA	NA	NA	0.417982	NA	NA	NA	1	3	2	-1	1	1000	0.5	1000
3.04503	0.623464	NA	NA	0.0150084	-0.376536	NA	NA	2	3	2	-1	1	1000	0.5	1000
3.11907	1.0002	-1.5558	NA	0.0396903	0.000204479	-1.7779	NA	3	3	2	-1	1	1000	0.5	1000
3.11907	0.573177	NA	-0.429988	0.0396903	-0.426823	NA	0.570012	4	3	2	-1	1	1000	0.5	1000
3.11907	1.0002	-1.5558	NA	0.0396903	0.000204479	-1.7779	NA	5	3	2	-1	1	1000	0.5	1000
3.11907	NA	2.08827	-1.00714	0.0396903	NA	0.0441349	-0.00713841	6	3	2	-1	1	1000	0.5	1000
3.90557	NA	NA	NA	0.301858	NA	NA	NA	1	3	2	-1	1	1000	0.5	1000
2.86988	0.575449	NA	NA	-0.0433733	-0.424551	NA	NA	2	3	2	-1	1	1000	0.5	1000
2.94284	0.917499	-1.3102	NA	-0.019053	-0.0825011	-1.6551	NA	3	3	2	-1	1	1000	0.5	1000
2.94284	0.551515	NA	-0.404199	-0.019053	-0.448485	NA	0.595801	4	3	2	-1	1	1000	0.5	1000
2.94284	0.917499	-1.3102	NA	-0.019053	-0.0825011	-1.6551	NA	5	3	2	-1	1	1000	0.5	1000
2.94284	NA	1.97439	-1.0133	-0.019053	NA	-0.0128043	-0.0132997	6	3	2	-1	1	1000	0.5	1000
3.97751	NA	NA	NA	0.325837	NA	NA	NA	1	3	2	-1	1	1000	0.5	1000
2.91481	0.592393	NA	NA	-0.0283975	-0.407607	NA	NA	2	3	2	-1	1	1000	0.5	1000
2.975	0.927416	-1.29037	NA	-0.00833318	-0.072584	-1.64519	NA	3	3	2	-1	1	1000	0.5	1000
2.975	0.553991	NA	-0.389854	-0.00833318	-0.446009	NA	0.610146	4	3	2	-1	1	1000	0.5	1000
2.975	0.927416	-1.29037	NA	-0.00833318	-0.072584	-1.64519	NA	5	3	2	-1	1	1000	0.5	1000
2.975	NA	1.91432	-0.968218	-0.00833318	NA	-0.04284	0.031782	6	3	2	-1	1	1000	0.5	1000
4.03951	NA	NA	NA	0.346502	NA	NA	NA	1	3	2	-1	1	1000	0.5	1000
2.92496	0.606663	NA	NA	-0.0250125	-0.393337	NA	NA	2	3	2	-1	1	1000	0.5	1000
3.00408	1.01512	-1.66634	NA	0.00136154	0.0151177	-1.83317	NA	3	3	2	-1	1	1000	0.5	1000
3.00408	0.559128	NA	-0.448981	0.00136154	-0.440872	NA	0.551019	4	3	2	-1	1	1000	0.5	1000
3.00408	1.01512	-1.66634	NA	0.00136154	0.0151177	-1.83317	NA	5	3	2	-1	1	1000	0.5	1000
3.00408	NA	2.04324	-0.999514	0.00136154	NA	0.0216205	0.000486253	6	3	2	-1	1	1000	0.5	1000
3.88043	NA	NA	NA	0.293477	NA	NA	NA	1	3	2	-1	1	1000	0.5	1000
2.80744	0.62324	NA	NA	-0.0641861	-0.37676	NA	NA	2	3	2	-1	1	1000	0.5	1000
2.88641	1.06406	-1.72698	NA	-0.0378628	0.0640626	-1.86349	NA	3	3	2	-1	1	1000	0.5	1000
2.88641	0.580469	NA	-0.444971	-0.0378628	-0.419531	NA	0.555029	4	3	2	-1	1	1000	0.5	1000
2.88641	1.06406	-1.72698	NA	-0.0378628	0.0640626	-1.86349	NA	5	3	2	-1	1	1000	0.5	1000
2.88641	NA	2.07293	-0.97908	-0.0378628	NA	0.0364654	0.02092	6	3	2	-1	1	1000	0.5	1000
3.95249	NA	NA	NA	0.317497	NA	NA	NA	1	3	2	-1	1	1000	0.5	1000
2.86763	0.627395	NA	NA	-0.0441219	-0.372605	NA	NA	2	3	2	-1	1	1000	0.5	1000
2.93401	1.0114	-1.53474	NA	-0.0219952	0.0114012	-1.76737	NA	3	3	2	-1	1	1000	0.5	1000
2.93401	0.591594	NA	-0.403102	-0.0219952	-0.408406	NA	0.596898	4	3	2	-1	1	1000	0.5	1000
2.93401	1.0114	-1.53474	NA	-0.0219952	0.0114012	-1.76737	NA	5	3	2	-1	1	1000	0.5	1000
2.93401	NA	2.16276	-0.971155	-0.0219952	NA	0.0813817	0.0288451	6	3	2	-1	1	1000	0.5	1000
3.91623	NA	NA	NA	0.305411	NA	NA	NA	1	3	2	-1	1	1000	0.5	1000
2.91509	0.623025	NA	NA	-0.0283023	-0.376975	NA	NA	2	3	2	-1	1	1000	0.5	1000
2.98056	1.01778	-1.46736	NA	-0.00647892	0.0177793	-1.73368	NA	3	3	2	-1	1	1000	0.5	1000
2.98056	0.581889	NA	-0.4149	-0.00647892	-0.418111	NA	0.5851	4	3	2	-1	1	1000	0.5	1000
2.98056	1.01778	-1.46736	NA	-0.00647892	0.0177793	-1.73368	NA	5	3	2	-1	1	1000	0.5	1000
2.98056	NA	1.95885	-0.968768	-0.00647892	NA	-0.0205746	0.0312316	6	3	2	-1	1	1000	0.5	1000
4.02886	NA	NA	NA	0.342953	NA	NA	NA	1	3	2	-1	1	1000	0.5	1000
2.85003	0.612667	NA	NA	-0.0499885	-0.387333	NA	NA	2	3	2	-1	1	1000	0.5	1000
2.89908	0.900855	-1.16535	NA	-0.033639	-0.0991454	-1.58267	NA	3	3	2	-1	1	1000	0.5	1000
2.89908	0.574454	NA	-0.349195	-0.033639	-0.425546	NA	0.650805	4	3	2	-1	1	1000	0.5	1000
2.89908	0.900855	-1.16535	NA	-0.033639	-0.0991454	-1.58267	NA	5	3	2	-1	1	1000	0.5	1000
2.89908	NA	2.05098	-0.963766	-0.033639	NA	0.0254884	0.0362344	6	3	2	-1	1	1000	0.5	1000
3.95342	NA	NA	NA	0.317805	NA	NA	NA	1	3	2	-1	1	1000	0.5	1000
3.06259	0.611417	NA	NA	0.0208618	-0.388583	NA	NA	2	3	2	-1	1	1000	0.5	1000
3.14122	1.0753	-1.59628	NA	0.0470728	0.0752969	-1.79814	NA	3	3	2	-1	1	1000	0.5	1000
3.14122	0.582327	NA	-0.441078	0.0470728	-0.417673	NA	0.558922	4	3	2	-1	1	1000	0.5	1000
3.14122	1.0753	-1.59628	NA	0.0470728	0.0752969	-1.79814	NA	5	3	2	-1	1	1000	0.5	1000
3.14122	NA	1.88563	-0.962107	0.0470728	NA	-0.0571863	0.0378928	6	3	2	-1	1	1000	0.5	1000
3.93083	NA	NA	NA	0.310277	NA	NA	NA	1	3	2	-1	1	1000	0.5	1000
2.86838	0.614635	NA	NA	-0.0438735	-0.385365	NA	NA	2	3	2	-1	1	1000	0.5	1000
2.94867	0.998363	-1.46199	NA	-0.0171115	-0.00163668	-1.731	NA	3	3	2	-1	1	1000	0.5	1000
2.94867	0.569301	NA	-0.450913	-0.0171115	-0.430699	NA	0.549087	4	3	2	-1	1	1000	0.5	1000
2.94867	0.998363	-1.46199	NA	-0.0171115	-0.00163668	-1.731	NA	5	3	2	-1	1	1000	0.5	1000
2.94867	NA	1.93984	-1.04921	-0.0171115	NA	-0.0300797	-0.0492065	6	3	2	-1	1	1000	0.5	1000
4.08914	NA	NA	NA	0.363046	NA	NA	NA	1	3	2	-1	1	1000	0.5	1000
2.96089	0.613906	NA	NA	-0.0130363	-0.386094	NA	NA	2	3	2	-1	1	1000	0.5	1000
3.03827	1.03456	-1.57617	NA	0.0127553	0.0345577	-1.78809	NA	3	3	2	-1	1	1000	0.5	1000
3.03827	0.575412	NA	-0.425158	0.0127553	-0.424588	NA	0.574842	4	3	2	-1	1	1000	0.5	1000
3.03827	1.03456	-1.57617	NA	0.0127553	0.0345577	-1.78809	NA	5	3	2	-1	1	1000	0.5	1000
3.03827	NA	1.97529	-0.957976	0.0127553	NA	-0.0123543	0.0420239	6	3	2	-1	1	1000	0.5	1000
3.86015	NA	NA	NA	0.286716	NA	NA	NA	1	3	2	-1	1	1000	0.5	1000
2.7844	0.614304	NA	NA	-0.0718651	-0.385696	NA	NA	2	3	2	-1	1	1000	0.5	1000
2.83904	0.927831	-1.24275	NA	-0.0536536	-0.0721689	-1.62138	NA	3	3	2	-1	1	1000	0.5	1000
2.83904	0.575911	NA	-0.374246	-0.0536536	-0.424089	NA	0.625754	4	3	2	-1	1	1000	0.5	1000
2.83904	0.927831	-1.24275	NA	-0.0536536	-0.0721689	-1.62138	NA	5	3	2	-1	1	1000	0.5	1000
2.83904	NA	2.03375	-0.986693	-0.0536536	NA	0.0168729	0.0133067	6	3	2	-1	1	1000	0.5	1000
4.06249	NA	NA	NA	0.354164	NA	NA	NA	1	3	2	-1	1	1000	0.5	1000
2.94295	0.633761	NA	NA	-0.0190179	-0.366239	NA	NA	2	3	2	-1	1	1000	0.5	1000
3.017	1.04381	-1.59013	NA	0.00566761	0.0438079	-1.79507	NA	3	3	2	-1	1	1000	0.5	1000
3.017	0.584078	NA	-0.43703	0.00566761	-0.415922	NA	0.56297	4	3	2	-1	1	1000	0.5	1000
3.017	1.04381	-1.59013	NA	0.00566761	0.0438079	-1.79507	NA	5	3	2	-1	1	1000	0.5	1000
3.017	NA	2.02023	-0.992267	0.00566761	NA	0.0101142	0.00773275	6	3	2	-1	1	1000	0.5	1000
4.04528	NA	NA	NA	0.348427	NA	NA	NA	1	3	2	-1	1	1000	0.5	1000
2.85052	0.59721	NA	NA	-0.049827	-0.40279	NA	NA	2	3	2	-1	1	1000	0.5	1000
2.93478	1.02828	-1.71238	NA	-0.0217406	0.0282829	-1.85619	NA	3	3	2	-1	1	1000	0.5	1000
2.93478	0.550123	NA	-0.450341	-0.0217406	-0.449877	NA	0.549659	4	3	2	-1	1	1000	0.5	1000
2.93478	1.02828	-1.71238	NA	-0.0217406	0.0282829	-1.85619	NA	5	3	2	-1	1	1000	0.5	1000
2.93478	NA	1.9701	-0.96846	-0.0217406	NA	-0.0149519	0.0315404	6	3	2	-1	1	1000	0.5	1000
4.00033	NA	NA	NA	0.333443	NA	NA	NA	1	3	2	-1	1	1000	0.5	1000
2.94617	0.629095	NA	NA	-0.0179445	-0.370905	NA	NA	2	3	2	-1	1	1000	0.5	1000
3.02105	1.03896	-1.59042	NA	0.00701504	0.0389596	-1.79521	NA	3	3	2	-1	1	1000	0.5	1000
3.02105	0.58421	NA	-0.439634	0.00701504	-0.41579	NA	0.560366	4	3	2	-1	1	1000	0.5	1000
3.02105	1.03896	-1.59042	NA	0.00701504	0.0389596	-1.79521	NA	5	3	2	-1	1	1000	0.5	1000
3.02105	NA	2.04318	-1.00442	0.00701504	NA	0.0215919	-0.00442378	6	3	2	-1	1	1000	0.5	1000
4.06996	NA	NA	NA	0.356655	NA	NA	NA	1	3	2	-1	1	1000	0.5	1000
2.9205	0.584339	NA	NA	-0.026501	-0.415661	NA	NA	2	3	2	-1	1	1000	0.5	1000
2.99421	0.955927	-1.45751	NA	-0.00192897	-0.0440732	-1.72876	NA	3	3	2	-1	1	1000	0.5	1000
2.99421	0.544483	NA	-0.415529	-0.00192897	-0.455517	NA	0.584471	4	3	2	-1	1	1000	0.5	1000
2.99421	0.955927	-1.45751	NA	-0.00192897	-0.0440732	-1.72876	NA	5	3	2	-1	1	1000	0.5	1000
2.99421	NA	1.92879	-0.965418	-0.00192897	NA	-0.0356038	0.0345815	6	3	2	-1	1	1000	0.5	1000
3.81703	NA	NA	NA	0.272344	NA	NA	NA	1	3	2	-1	1	1000	0.5	1000
2.72377	0.629725	NA	NA	-0.0920753	-0.370275	NA	NA	2	3	2	-1	1	1000	0.5	1000
2.81819	1.10247	-1.83255	NA	-0.0606044	0.102467	-1.91628	NA	3	3	2	-1	1	1000	0.5	1000
2.81819	0.567902	NA	-0.504552	-0.0606044	-0.432098	NA	0.495448	4	3	2	-1	1	1000	0.5	1000
2.81819	1.10247	-1.83255	NA	-0.0606044	0.102467	-1.91628	NA	5	3	2	-1	1	1000	0.5	1000
2.81819	NA	1.94684	-1.04057	-0.0606044	NA	-0.0265813	-0.0405694	6	3	2	-1	1	1000	0.5	1000
4.00642	NA	NA	NA	0.335473	NA	NA	NA	1	3	2	-1	1	1000	0.5	1000
2.90627	0.604268	NA	NA	-0.0312417	-0.395732	NA	NA	2	3	2	-1	1	1000	0.5	1000
2.96573	0.898134	-1.1625	NA	-0.0114247	-0.101866	-1.58125	NA	3	3	2	-1	1	1000	0.5	1000
2.96573	0.567746	NA	-0.381223	-0.0114247	-0.432254	NA	0.618777	4	3	2	-1	1	1000	0.5	1000
2.96573	0.898134	-1.1625	NA	-0.0114247	-0.101866	-1.58125	NA	5	3	2	-1	1	1000	0.5	1000
2.96573	NA	1.99767	-1.03633	-0.0114247	NA	-0.00116734	-0.0363256	6	3	2	-1	1	1000	0.5	1000
4.00126	NA	NA	NA	0.333754	NA	NA	NA	1	3	2	-1	1	1000	0.5	1000
3.00956	0.619458	NA	NA	0.0031868	-0.380542	NA	NA	2	3	2	-1	1	1000	0.5	1000
3.08314	1.01408	-1.52394	NA	0.0277126	0.014078	-1.76197	NA	3	3	2	-1	1	1000	0.5	1000
3.08314	0.579791	NA	-0.432752	0.0277126	-0.420209	NA	0.567248	4	3	2	-1	1	1000	0.5	1000
3.08314	1.01408	-1.52394	NA	0.0277126	0.014078	-1.76197	NA	5	3	2	-1	1	1000	0.5	1000
3.08314	NA	2.03452	-1.01049	0.0277126	NA	0.0172586	-0.0104928	6	3	2	-1	1	1000	0.5	1000
3.79521	NA	NA	NA	0.265068	NA	NA	NA	1	3	2	-1	1	1000	0.5	1000
2.86172	0.587878	NA	NA	-0.0460919	-0.412122	NA	NA	2	3	2	-1	1	1000	0.5	1000
2.94246	0.979715	-1.45649	NA	-0.0191796	-0.0202845	-1.72825	NA	3	3	2	-1	1	1000	0.5	1000
2.94246	0.557538	NA	-0.449713	-0.0191796	-0.442462	NA	0.550287	4	3	2	-1	1	1000	0.5	1000
2.94246	0.979715	-1.45649	NA	-0.0191796	-0.0202845	-1.72825	NA	5	3	2	-1	1	1000	0.5	1000
2.94246	NA	1.92348	-1.04362	-0.0191796	NA	-0.0382588	-0.0436156	6	3	2	-1	1	1000	0.5	1000
4.07465	NA	NA	NA	0.358217	NA	NA	NA	1	3	2	-1	1	1000	0.5	1000
[truncated: 34,001 more rows]
